# Supplementary material for: A systems immunology analysis of Alzheimer's disease reveals an age‐ and environmental exposure‐independent disturbance in B cell maturation
Source: Alzheimers Dement. 2025 Nov 25;21(11):e70952. doi: 10.1002/alz.70952 (PMC12645157; doi:10.1002/alz.70952)
Supplement: Supplementary file 3 — Supporting Information [file ALZ-21-e70952-s003.xlsx]

## Sheet: ST1 (T cell profiling)
	Supplementary spreadsheet 1. Complete leukocyte gating hierarchy. For each of stainset 1 (ST1), stainset 2 (ST2) and stainset 3 (ST3), as given on separate tabs, the flow cytometric markers are given and the gating hierarchy. For each gating step, the parent population is defined on the left, with subsequent daughter gates shown to the right.
STAINING SET 1		Parameters: Live/dead, CD14, CD3, CD4, CD8, CD45RA, CCR7, CD31, CD95, CXCR5, CXCR3, PD1, CCR2, CCR4, RORgt, CD25, FoxP3, Ki67, ICOS, CD28, CD127, HLA-DR, CTLA4
Singlets	not needed
from singlet: gating on FSC-A/SSC-A	Leukocytes	Percentage
	from Leukocytes: gating on live/dead	Live Cells	Percentage
		from Live Cells: gating on CD14+:	Monocytes:	percentage
			from monocytes gating on CD95+	CD95+ monocytes	percentage, median, iqr
			from monocytes gating on PD1+	PD1+ monocytes	percentage, median, iqr
			from monocytes gating on CXCR3	CXCR3+ monocytes	percentage, median, iqr
			from monocytes gating on CCR2+	CCR2+ monocytes	percentage, median, iqr
			from monocytes gating on CCR4+	CCR4+ monocytes	percentage, median, iqr
			from monocytes gating on RORgt+	RORgt+ monocytes	percentage, median, iqr
			from monocytes gating on Ki67+	Ki67+ monocytes	percentage, median, iqr
			from monocytes gating on HLA-DR+	HLA-DR+ monocytes	percentage, median, iqr
		from Live Cells: gating on CD14-:	Non monocytes:	percentage
			from non monocytes: gating on CD3-:	non T cells	percentage
				from non Tcells gating on CD95+	CD95+ non T cells	percentage, median, iqr
				from non Tcells gating on HLA-DR+	HLA-DR+ non T cells	percentage, median, iqr
				from non Tcells gating on Ki67+	Ki67+ non T cells	percentage, median, iqr
			from non monocytes: gating on CD3+:	CD3+ T cells	percentage
				from CD3+ T cells gating on CD4+ and CD8-	CD4+ T cells	percentage
					from CD4+ T cells excluding Treg (FoxP3-)	CD4+ T cells w/o Treg
						from CD4+ cells w/o Treg gating on CCR7+and CD45RA+	Naive CD4+ T cells	percentage
							from naive CD4+ T cells gating on Ki67+	Ki67+ Naive CD4+ T cells	percentage, median, iqr
							from naive CD4+ T cells gating on CD28+	CD28+ Naive CD4+ T cells	percentage, median, iqr
							from naive CD4+ T cells gating on CD127+	CD127+ Naive CD4+ T cells	percentage, median, iqr
							from naive CD4+ T cells gating on ICOS+	ICOS+ Naive CD4+ T cells	percentage, median, iqr
							from naive CD4+ T cells gating on CTLA4+	CTLA4+ Naive CD4+ T cells	percentage, median, iqr
							from naive CD4+ T cells gating on CD31+:	RTE CD4+	percentage, percentage from grand parent
								from RTE CD4+ T cells gating on Ki67+	Ki67+ RTE CD4+ T cells	percentage, median, iqr
								from RTE CD4+ T cells gating on CD28+	CD28+ RTE CD4+ T cells	percentage, median, iqr
								from RTE CD4+ T cells gating on CD127+	CD127+ RTE CD4+ T cells	percentage, median, iqr
								from RTE CD4+ T cells gating on ICOS+	ICOS+ RTE CD4+ T cells	percentage, median, iqr
								from RTE CD4+ T cells gating on CTLA4+	CTLA4+ RTE CD4+ T cells	percentage, median, iqr
							from naive CD4+ T cells gating on CD95+:	stem memory CD4+ T cells (Tscm)	percentage, percentage from grand parent
								from Tscm CD4+ T cells gating on Ki67+	Ki67+ Tscm CD4+ T cells	percentage, median, iqr
								from Tscm CD4+ T cells gating on CD28+	CD28+ Tscm CD4+ T cells	percentage, median, iqr
								from Tscm CD4+ T cells gating on CD127+	CD127+ Tscm CD4+ T cells	percentage, median, iqr
								from Tscm CD4+ T cells gating on ICOS+	ICOS+ TscmCD4+ T cells	percentage, median, iqr
								from Tscm CD4+ T cells gating on CTLA4+	CTLA4+ TscmCD4+ T cells	percentage, median, iqr
						from CD4+ cells w/o Treg gating on CCR7+and CD45RA-	Central memory CD4+ T cells (TCM)	percentage
							from CD4+ TCM gating on CD95+	CD95+ TCM CD4+ cells	percentage, median, iqr
							from CD4+ TCM gating on PD1+	PD1+ TCM CD4+ cells	percentage, median, iqr
							from CD4+ TCM gating on KI67+	KI67+ TCM CD4+ cells	percentage, median, iqr
							from CD4+ TCM gating on ICOS+	ICOS+ TCM CD4+ cells	percentage, median, iqr
							from CD4+ TCM gating on CD28+	CD28+ TCM CD4+ cells	percentage, median, iqr
							from CD4+ TCM gating on CD127+	CD127+ TCM CD4+ cells	percentage, median, iqr
							from CD4+ TCM gating on HLA-DR+	HLA-DR+ TCM CD4+ cells	percentage, median, iqr
							from CD4+ TCM gating on CTLA4+	CTLA4+ TCM CD4+ cells	percentage, median, iqr
						from CD4+ cells w/o Treg gating on CCR7-and CD45RA-	Effector memory CD4+ T cells (TEM)	percentage
							from CD4+ TEM gating on CD95+	CD95+ TEM CD4+ cells	percentage, median, iqr
							from CD4+ TEM gating on PD1+	PD1+ TEM CD4+ cells	percentage, median, iqr
							from CD4+ TEM gating on KI67+	KI67+ TEM CD4+ cells	percentage, median, iqr
							from CD4+ TEM gating on ICOS+	ICOS+ TEM CD4+ cells	percentage, median, iqr
							from CD4+ TEM gating on CD28+	CD28+ TEM CD4+ cells	percentage, median, iqr
							from CD4+ TEM gating on CD127+	CD127+ TEM CD4+ cells	percentage, median, iqr
							from CD4+ TEM gating on HLA-DR+	HLA-DR+ TEM CD4+ cells	percentage, median, iqr
							from CD4+ TEM gating on CTLA4+	CTLA4+ TEM CD4+ cells	percentage, median, iqr
						from CD4+ cells w/o Treg gating on CCR7-and CD45RA+	Effector memory RA CD4+ T cells (TEMRA)	percentage
							from CD4+ TEMRA gating on CD95+	CD95+ TEMRA CD4+ cells	percentage, median, iqr
							from CD4+ TEMRA gating on PD1+	PD1+ TEMRA CD4+ cells	percentage, median, iqr
							from CD4+ TEMRA gating on KI67+	KI67+ TEMRA CD4+ cells	percentage, median, iqr
							from CD4+ TEMRA gating on ICOS+	ICOS+ TEMRA CD4+ cells	percentage, median, iqr
							from CD4+ TEMRA gating on CD28+	CD28+ TEMRA CD4+ cells	percentage, median, iqr
							from CD4+ TEMRA gating on CD127+	CD127+ TEMRA CD4+ cells	percentage, median, iqr
							from CD4+ TEMRA gating on HLA-DR+	HLA-DR+ TEMRA CD4+ cells	percentage, median, iqr
							from CD4+ TEMRA gating on CTLA4+	CTLA4+ TEMRA CD4+ cells	percentage, median, iqr
						from CD4+ cells w/o Treg excluding naive (CCR7+ CD45RA+)	T helper (Th)	percentage
							from T helper gating on CCR4+ CXCR3-	CCR4+ CXCR3- Th	percentage
								from CCR4+ CXCR3- Th gating on RORgt+	Th17	percentage, percentage from total CD4+ (great grand parent)
									from Th17 gating on CCR7+ CD45RA-	central memory Th17	percentage
									from Th17 gating on CCR7- CD45RA-	effector memory Th17	percentage
									from Th17 gating on CCR7- CD45RA+	TEMRA Th17	percentage
									from Th17 gating on CD95+	CD95+ Th17	percentage, median, iqr
									from Th17 gating on KI67+	KI67+ Th17	percentage, median, iqr
									from Th17 gating on ICOS+	ICOS+ Th17	percentage, median, iqr
									from Th17 gating on CD28+	CD28+ Th17	percentage, median, iqr
									from Th17 gating on HLA-DR+	HLA-DR+ Th17	percentage, median, iqr
									from Th17 gating on CTLA4+	CTLA4+ Th17	percentage, median, iqr
									from Th17 gating on PD1+	PD1+ Th17	percentage, median, iqr
									from Th17 gating on CD25+	CD25+ Th17	percentage, median, iqr
									from Th17 gating on CD127+	CD127+ Th17	percentage, median, iqr
									from Th17 gating on CCR2-	classic Th17	percentage, percentage from total CD4+ (great great grand parent)
										from classic Th17 gating on CCR7+ CD45RA-	central memory classic Th17	percentage
										from classic Th17 gating on CCR7- CD45RA-	effector memory classic Th17	percentage
										from classic Th17 gating on CCR7- CD45RA+	TEMRA classic Th17	percentage
										from classic Th17 gating on CD95+	CD95+ classic Th17	percentage, median, iqr
										from classic Th17 gating on KI67+	KI67+ classic Th17	percentage, median, iqr
										from classic Th17 gating on ICOS+	ICOS+ classic Th17	percentage, median, iqr
										from classic Th17 gating on CD28+	CD28+ classic Th17	percentage, median, iqr
										from classic Th17 gating on HLA-DR+	HLA-DR+ classic Th17	percentage, median, iqr
										from classic Th17 gating on CTLA4+	CTLA4+ classic Th17	percentage, median, iqr
										from classic Th17 gating on PD1+	PD1+ classic Th17	percentage, median, iqr
										from classic Th17 gating on CD25+	CD25+ classic Th17	percentage, median, iqr
										from classic Th17 gating on CD127+	CD127+ classic Th17	percentage, median, iqr
									from Th17 gating on CCR2+	dual Th17	percentage, percentage from total CD4+ (great great grand parent)
										from dual Th17 gating on CCR7+ CD45RA-	central memory dual Th17	percentage
										from dual Th17 gating on CCR7- CD45RA-	effector memory dual Th17	percentage
										from dual Th17 gating on CCR7- CD45RA+	TEMRA dual Th17	percentage
										from dual Th17 gating on CD95+	CD95+ dual Th17	percentage, median, iqr
										from dual Th17 gating on KI67+	KI67+ dual Th17	percentage, median, iqr
										from dual Th17 gating on ICOS+	ICOS+ dual Th17	percentage, median, iqr
										from dual Th17 gating on CD28+	CD28+ dual Th17	percentage, median, iqr
										from dual Th17 gating on HLA-DR+	HLA-DR+ dual Th17	percentage, median, iqr
										from dual Th17 gating on CTLA4+	CTLA4+ dual Th17	percentage, median, iqr
										from dual Th17 gating on PD1+	PD1+ dual Th17	percentage, median, iqr
										from dual Th17 gating on CD25+	CD25+ dual Th17	percentage, median, iqr
										from dual Th17 gating on CD127+	CD127+ dual Th17	percentage, median, iqr
								from CCR4+ CXCR3- Th gating on RORgt-	Th2	percentage, percentage from total CD4+ (great grand parent)
									from Th2 gating on CCR7+ CD45RA-	central memory Th2	percentage
									from Th2 gating on CCR7- CD45RA-	effector memory Th2	percentage
									from Th2 gating on CCR7- CD45RA+	TEMRA Th2	percentage
									from Th2 gating on CD95+	CD95+ Th2	percentage, median, iqr
									from Th2 gating on KI67+	KI67+ Th2	percentage, median, iqr
									from Th2 gating on ICOS+	ICOS+ Th2	percentage, median, iqr
									from Th2 gating on CD28+	CD28+ Th2	percentage, median, iqr
									from Th2 gating on HLA-DR+	HLA-DR+ Th2	percentage, median, iqr
									from Th2 gating on CTLA4+	CTLA4+ Th2	percentage, median, iqr
									from Th2 gating on PD1+	PD1+ Th2	percentage, median, iqr
									from Th2 gating on CD25+	CD25+ Th2	percentage, median, iqr
									from Th2 gating on CD127+	CD127+ Th2	percentage, median, iqr
									from Th2 gating on CCR2+	CCR2+ Th2	percentage, median, iqr
							from T helper gating on CCR4- CXCR3+	CCR4- CXCR3+ Th	percentage
								from CCR4- CXCR3+ Th gating on RORgt+	Th1*	percentage, percentage from total CD4+ (great grand parent)
									from Th1* gating on CCR7+ CD45RA-	central memory Th1*	percentage
									from Th1* gating on CCR7- CD45RA-	effector memory Th1*	percentage
									from Th1* gating on CCR7- CD45RA+	TEMRA Th1*	percentage
									from Th1* gating on CD95+	CD95+ Th1*	percentage, median, iqr
									from Th1* gating on KI67+	KI67+ Th1*	percentage, median, iqr
									from Th1* gating on ICOS+	ICOS+ Th1*	percentage, median, iqr
									from Th1* gating on CD28+	CD28+ Th1*	percentage, median, iqr
									from Th1* gating on HLA-DR+	HLA-DR+ Th1*	percentage, median, iqr
									from Th1* gating on CTLA4+	CTLA4+ Th1*	percentage, median, iqr
									from Th1* gating on PD1+	PD1+ Th1*	percentage, median, iqr
									from Th1* gating on CD25+	CD25+ Th1*	percentage, median, iqr
									from Th1* gating on CD127+	CD127+ Th1*	percentage, median, iqr
									from Th1* gating on CCR2+	CCR2+ Th1*	percentage, median, iqr
								from CCR4- CXCR3+ Th gating on RORgt-	Th1	percentage, percentage from total CD4+ (great grand parent)
									from Th1 gating on CCR7+ CD45RA-	central memory Th1	percentage
									from Th1 gating on CCR7- CD45RA-	effector memory Th1	percentage
									from Th1 gating on CCR7- CD45RA+	TEMRA Th1	percentage
									from Th1 gating on CD95+	CD95+ Th1	percentage, median, iqr
									from Th1 gating on KI67+	KI67+ Th1	percentage, median, iqr
									from Th1 gating on ICOS+	ICOS+ Th1	percentage, median, iqr
									from Th1 gating on CD28+	CD28+ Th1	percentage, median, iqr
									from Th1 gating on HLA-DR+	HLA-DR+ Th1	percentage, median, iqr
									from Th1 gating on CTLA4+	CTLA4+ Th1	percentage, median, iqr
									from Th1 gating on PD1+	PD1+ Th1	percentage, median, iqr
									from Th1 gating on CD25+	CD25+ Th1	percentage, median, iqr
									from Th1 gating on CD127+	CD127+ Th1	percentage, median, iqr
									from Th1 gating on CCR2+	CCR2+ Th1	percentage, median, iqr
							from T helper gating on CXCR5+	follicular helper T cells (Tfh)	percentage
								from Tfh gating on CXCR3+	CXCR3+ Tfh	percentage
									from Tfh gating on CXCR3+ Rorgt-	Tfh TH1-like	percentage, percentage from total CD4+(great grand parent)
										from Tfh TH1-like gating on CCR7-	Tfh TH1-like CCR7-	percentage
											from Tfh TH1-like CCR7- gating on ICOS+	ICOS + Tfh TH-1 like CCR7- cells
												from ICOS+ Tfh TH1-like CCR7- gating on PD1+	recently activated Tfh TH1-like	percentage, percentage from total CD4+ (great great grand parent)
											from Tfh TH1-like CCR7- gating on ICOS-	ICOS- Tfh TH-1 like CCR7- cells
												from ICOS- Tfh TH1-like CCR7- gating on PD1-	quiescent1 Tfh TH1-like	percentage, percentage from total CD4+ (great great grand parent)
												from ICOS- Tfh TH1-like CCR7- gating on PD1+	quiescent2 Tfh TH1-like	percentage, percentage from total CD4+ (great great grand parent)
										from Tfh TH1-like gating on CCR7+ CD45RA-	central memory Tfh TH1-like	percentage
										from Tfh TH1-like gating on CCR7- CD45RA-	effector memory Tfh TH1-like	percentage
										from Tfh TH1-like gating on CCR7- CD45RA+	TEMRA Tfh TH1-like	percentage
										from Tfh TH1-like gating on CD95+	CD95+ Tfh TH1-like	percentage, median, iqr
										from Tfh TH1-like gating on KI67+	KI67+ Tfh TH1-like	percentage, median, iqr
										from Tfh TH1-like gating on CD28+	CD28+ Tfh TH1-like	percentage, median, iqr
										from Tfh TH1-like gating on HLA-DR+	HLA-DR+ Tfh TH1-like	percentage, median, iqr
										from Tfh TH1-like gating on CTLA4+	CTLA4+ Tfh TH1-like	percentage, median, iqr
										from Tfh TH1-like gating on CD25+	CD25+ Tfh TH1-like	percentage, median, iqr
										from Tfh TH1-like gating on CD127+	CD127+ Tfh TH1-like	percentage, median, iqr
										from Tfh TH1-like gating on CCR2+	CCR2+ Tfh TH1-like	percentage, median, iqr
										from Tfh TH1-like gating on CCR4+	CCR4+ Tfh TH1-like	percentage, median, iqr
								from Tfh gating on CXCR3-	CXCR3- Tfh	percentage
									from Tfh gating on CXCR3-Rorgt-	Tfh TH2-like	percentage, percentage from total CD4+(great grand parent)
										from Tfh TH2-like gating on CCR7-	Tfh TH2-like CCR7-	percentage
											from Tfh TH2-like CCR7- gating on ICOS+	ICOS + Tfh TH-2 like CCR7- cells
												from Tfh TH2-like CCR7- gating on ICOS+ PD1+	recently activated Tfh TH2-like	percentage, percentage from total CD4+ (great great grand parent)
											from Tfh TH2-like CCR7- gating on ICOS-	ICOS- Tfh TH-2 like CCR7- cells
												from ICOS- Tfh TH2-like CCR7- gating on PD1-	quiescent1 Tfh TH2-like	percentage, percentage from total CD4+ (great great grand parent)
												from ICOS- Tfh TH2-like CCR7- gating on PD1+	quiescent2 Tfh TH2-like	percentage, percentage from total CD4+ (great great grand parent)
										from Tfh TH2-like gating on CCR7+ CD45RA-	central memory Tfh TH2-like	percentage
										from Tfh TH2-like gating on CCR7- CD45RA-	effector memory Tfh TH2-like	percentage
										from Tfh TH2-like gating on CCR7- CD45RA+	TEMRA Tfh TH2-like	percentage
										from Tfh TH2-like gating on CD95+	CD95+ Tfh TH2-like	percentage, median, iqr
										from Tfh TH2-like gating on KI67+	KI67+ Tfh TH2-like	percentage, median, iqr
										from Tfh TH2-like gating on CD28+	CD28+ Tfh TH2-like	percentage, median, iqr
										from Tfh TH2-like gating on HLA-DR+	HLA-DR+ Tfh TH2-like	percentage, median, iqr
										from Tfh TH2-like gating on CTLA4+	CTLA4+ Tfh TH2-like	percentage, median, iqr
										from Tfh TH2-like gating on CD25+	CD25+ Tfh TH2-like	percentage, median, iqr
										from Tfh TH2-like gating on CD127+	CD127+ Tfh TH2-like	percentage, median, iqr
										from Tfh TH2-like gating on CCR2+	CCR2+ Tfh TH2-like	percentage, median, iqr
										from Tfh TH2-like gating on CCR4+	CCR4+ Tfh TH2-like	percentage, median, iqr
									from Tfh gating on CXCR3-Rorgt+	Tfh TH17-like	percentage, percentage from total CD4+(great grand parent)
										from Tfh TH17-like gating on CCR7-	Tfh TH17-like CCR7-	percentage
											from Tfh TH17-like CCR7- gating on ICOS+	ICOS+ Tfh TH-17 like CCR7- cells
												from ICOS+ Tfh TH17-like CCR7- gating on PD1+	recently activated Tfh TH17-like	percentage, percentage from total CD4+ (great great grand parent)
											from Tfh TH17-like CCR7- gating on ICOS-	ICOS- Tfh TH-17 like CCR7- cells
												from ICOS- Tfh TH17-like CCR7- gating on PD1-	quiescent1 Tfh TH17-like	percentage, percentage from total CD4+ (great great grand parent)
												from ICOS- Tfh TH17-like CCR7- gating on PD1+	quiescent2 Tfh TH17-like	percentage, percentage from total CD4+ (great great grand parent)
										from Tfh TH17-like gating on CCR7+ CD45RA-	central memory Tfh TH17-like	percentage
										from Tfh TH17-like gating on CCR7- CD45RA-	effector memory Tfh TH17-like	percentage
										from Tfh TH17-like gating on CCR7- CD45RA+	TEMRA Tfh TH17-like	percentage
										from Tfh TH17-like gating on CD95+	CD95+ Tfh TH17-like	percentage, median, iqr
										from Tfh TH17-like gating on KI67+	KI67+ Tfh TH17-like	percentage, median, iqr
										from Tfh TH17-like gating on CD28+	CD28+ Tfh TH17-like	percentage, median, iqr
										from Tfh TH17-like gating on HLA-DR+	HLA-DR+ Tfh TH17-like	percentage, median, iqr
										from Tfh TH17-like gating on CTLA4+	CTLA4+ Tfh TH17-like	percentage, median, iqr
										from Tfh TH17-like gating on CD25+	CD25+ Tfh TH17-like	percentage, median, iqr
										from Tfh TH17-like gating on CD127+	CD127+ Tfh TH17-like	percentage, median, iqr
										from Tfh TH17-like gating on CCR2+	CCR2+ Tfh TH17-like	percentage, median, iqr
										from Tfh TH17-like gating on CCR4+	CCR4+ Tfh TH17-like	percentage, median, iqr
					from CD4+ cells gating on FoxP3+ CD25+	Regulatory T cells (Treg)	precentage
						from Treg gating on CD95+	CD95+ Treg cells	percentage, median, iqr
						from Treg gating on PD1+	PD1+ Treg cells	percentage, median, iqr
						from Treg gating on KI67+	KI67+ Treg cells	percentage, median, iqr
						from Treg gating on ICOS+	ICOS+ Treg cells	percentage, median, iqr
						from Treg gating on CD28+	CD28+ Treg cells	percentage, median, iqr
						from Treg gating on HLA-DR+	HLA-DR+ Treg cells	percentage, median, iqr
						from Treg gating on CTLA4+	CTLA4+ Treg cells	percentage, median, iqr
						from Treg gating on CXCR3+	CXCR3+ Treg cells	percentage, median, iqr
						from Treg gating on CCR2+	CCR2+ Treg cells	percentage, median, iqr
						from Treg gating on CCR4+	CCR4+ Treg cells	percentage, median, iqr
						from Treg gating on RORgt+	RORgt+ Treg cells	percentage, median, iqr
						from Treg gating on CCR7+and CD45RA+	Naive Treg cells	percentage
							from naive Treg cells gating on Ki67+	Ki67+ Naive Treg cells	percentage, median, iqr
							from naive Treg cells gating on CD28+	CD28+ Naive Treg cells	percentage, median, iqr
							from naive Treg cells gating on ICOS+	ICOS+ Naive Treg cells	percentage, median, iqr
							from naive Treg cells gating on CTLA4+	CTLA4+ Naive Treg cells	percentage, median, iqr
							from naive Treg cells gating on CD31+	RTE Treg	percentage, percentage from grand parent
								from RTE Treg cells gating on Ki67+	Ki67+ RTE Treg cells	percentage, median, iqr
								from RTE Treg cells gating on CD28+	CD28+ RTE Treg cells	percentage, median, iqr
								from RTE Treg cells gating on ICOS+	ICOS+ RTE Treg cells	percentage, median, iqr
								from RTE Treg cells gating on CTLA4+	CTLA4+ RTE Treg cells	percentage, median, iqr
							from naive Treg cells gating on CD95+	stem memory Treg cells	percentage, median, iqr, percentage from grand parent
								from stem memory Treg cells gating on Ki67+	Ki67+ stem memory Treg cells	percentage, median, iqr
								from stem memory Treg cells gating on CD28+	CD28+ stem memory Treg cells	percentage, median, iqr
								from stem memory Treg cells gating on ICOS+	ICOS+ stem memory Treg cells	percentage, median, iqr
								from stem memory Treg cells gating on CTLA4+	CTLA4+ stem memory Treg cells	percentage, median, iqr
						from Treg gating on CCR7+and CD45RA-	Central memory Treg cells (TCM)	percentage
							from TCM Treg gating on CD95+	CD95+ TCM Treg cells	percentage, median, iqr
							from TCM Treg gating on PD1+	PD1+ TCM Treg cells	percentage, median, iqr
							from TCM Treg gating on KI67+	KI67+ TCM Treg cells	percentage, median, iqr
							from TCM Treg gating on ICOS+	ICOS+ TCM Treg cells	percentage, median, iqr
							from TCM Treg gating on CD28+	CD28+ TCM Treg cells	percentage, median, iqr
							from TCM Treg gating on HLA-DR+	HLA-DR+ TCM Treg cells	percentage, median, iqr
							from TCM Treg gating on CTLA4+	CTLA4+ TCM Treg cells	percentage, median, iqr
							from TCM Treg gating on CXCR3+	CXCR3+ TCM Treg cells	percentage, median, iqr
							from TCM Treg gating on CCR2+	CCR2+ TCM Treg cells	percentage, median, iqr
							from TCM Treg gating on CCR4+	CCR4+ TCM Treg cells	percentage, median, iqr
							from TCM Treg gating on RORgt+	RORgt+ TCM Treg cells	percentage, median, iqr
						from Treg cells gating on CCR7-and CD45RA-	Effector memory Treg cells (TEM)	percentage
							from TEM Treg gating on CD95+	CD95+ TEM Treg cells	percentage, median, iqr
							from TEM Treg gating on PD1+	PD1+ TEM Treg cells	percentage, median, iqr
							from TEM Treg gating on KI67+	KI67+ TEM Treg cells	percentage, median, iqr
							from TEM Treg gating on ICOS+	ICOS+ TEM Treg cells	percentage, median, iqr
							from TEM Treg gating on CD28+	CD28+ TEM Treg cells	percentage, median, iqr
							from TEM Treg gating on HLA-DR+	HLA-DR+ TEM Treg cells	percentage, median, iqr
							from TEM Treg gating on CTLA4+	CTLA4+ TEM Treg cells	percentage, median, iqr
							from TEM Treg gating on CXCR3+	CXCR3+ TEM Treg cells	percentage, median, iqr
							from TEM Treg gating on CCR2+	CCR2+ TEM Treg cells	percentage, median, iqr
							from TEM Treg gating on CCR4+	CCR4+ TEM Treg cells	percentage, median, iqr
							from TEM Treg gating on RORgt+	RORgt+ TEM Treg cells	percentage, median, iqr
						from Treg cells gating on CCR7-and CD45RA+	Effector memory RA Treg cells (TEMRA)	percentage
							from TEMRA Treg gating on CD95+	CD95+ TEMRA Treg cells	percentage, median, iqr
							from TEMRA Treg gating on PD1+	PD1+ TEMRA Treg cells	percentage, median, iqr
							from TEMRA Treg gating on KI67+	KI67+ TEMRA Treg cells	percentage, median, iqr
							from TEMRA Treg gating on ICOS+	ICOS+ TEMRA Treg cells	percentage, median, iqr
							from TEMRA Treg gating on CD28+	CD28+ TEMRA Treg cells	percentage, median, iqr
							from TEMRA Treg gating on HLA-DR+	HLA-DR+ TEMRA Treg cells	percentage, median, iqr
							from TEMRA Treg gating on CTLA4+	CTLA4+ TEMRA Treg cells	percentage, median, iqr
							from TEMRA Treg gating on CXCR3+	CXCR3+ TEMRA Treg cells	percentage, median, iqr
							from TEMRA Treg gating on CCR2+	CCR2+ TEMRA Treg cells	percentage, median, iqr
							from TEMRA Treg gating on CCR4+	CCR4+ TEMRA Treg cells	percentage, median, iqr
							from TEMRA Treg gating on RORgt+	RORgt+ TEMRA Treg cells	percentage, median, iqr
						from Treg cells excluding naive (CCR7+CD45RA+)	non-naive Treg Cells	percentage
							from Treg cells gating on CXCR5+	follicular Treg (Tfr)	percentage
								from Tfr gating on CCR7+ CD45RA-	central memory Tfr	percentage
								from Tfr gating on CCR7- CD45RA-	effector memory Tfr	percentage
								from Tfr gating on CCR7- CD45RA-	TEMRA Tfr	percentage
								from Tfr gating on CD95+	CD95+ Tfr cells	percentage, median, iqr
								from Tfr gating on KI67+	KI67+ Tfr cells	percentage, median, iqr
								from Tfr gating on ICOS+	ICOS+ Tfr cells	percentage, median, iqr
								from Tfr gating on CD28+	CD28+ Tfr cells	percentage, median, iqr
								from Tfr gating on HLA-DR+	HLA-DR+ Tfr cells	percentage, median, iqr
								from Tfr gating on CTLA4+	CTLA4+ Tfr cells	percentage, median, iqr
								from Tfr gating on CXCR3+	CXCR3+ Tfr cells	percentage, median, iqr
								from Tfr gating on CCR2+	CCR2+ Tfr cells	percentage, median, iqr
								from Tfr gating on CCR4+	CCR4+ Tfr cells	percentage, median, iqr
								from Tfr gating on RORgt+	RORgt+ Tfr cells	percentage, median, iqr
						from Treg gating on CD127-	CD127- Treg	percentage, percentage from grand parent
							from CD127-Treg gating on CD95+	CD95+ CD127-Treg cells	percentage, median, iqr
							from CD127-Treg gating on PD1+	PD1+ CD127-Treg cells	percentage, median, iqr
							from CD127-Treg gating on KI67+	KI67+ CD127-Treg cells	percentage, median, iqr
							from CD127-Treg gating on ICOS+	ICOS+ CD127-Treg cells	percentage, median, iqr
							from CD127-Treg gating on CD28+	CD28+ CD127-Treg cells	percentage, median, iqr
							from CD127-Treg gating on HLA-DR+	HLA-DR+ CD127-Treg cells	percentage, median, iqr
							from CD127-Treg gating on CTLA4+	CTLA4+ CD127-Treg cells	percentage, median, iqr
							from CD127-Treg gating on CXCR3+	CXCR3+ CD127-Treg cells	percentage, median, iqr
							from CD127-Treg gating on CCR2+	CCR2+ CD127-Treg cells	percentage, median, iqr
							from CD127-Treg gating on CCR4+	CCR4+ CD127-Treg cells	percentage, median, iqr
							from CD127-Treg gating on RORgt+	RORgt+ CD127-Treg cells	percentage, median, iqr
							from CD127-Treg gating on CCR7+and CD45RA+	Naive CD127-Treg cells	percentage
								from naive CD127-Treg cells gating on Ki67+	Ki67+ Naive CD127- Treg cells	percentage, median, iqr
								from naive CD127-Treg cells gating on CD28+	CD28+ Naive CD127- Treg cells	percentage, median, iqr
								from naive CD127-Treg cells gating on ICOS+	ICOS+ Naive CD127- Treg cells	percentage, median, iqr
								from naive CD127-Treg cells gating on CTLA4+	CTLA4+ Naive CD127- Treg cells	percentage, median, iqr
								from naive CD127-Treg cells gating on CD31+:	RTE CD127-Treg	percentage, percentage from grand parent
									from RTE CD127-Treg cells gating on Ki67+	Ki67+ RTE CD127-Treg cells	percentage, median, iqr
									from RTE CD127-Treg cells gating on CD28+	CD28+ RTE CD127-Treg cells	percentage, median, iqr
									from RTE CD127-Treg cells gating on ICOS+	ICOS+ RTE CD127-Treg cells	percentage, median, iqr
									from RTE CD127-Treg cells gating on CTLA4+	CTLA4+ RTE CD127-Treg cells	percentage, median, iqr
								from naive CD127-Treg cells gating on CD95+	stem memory CD127-Treg cells	percentage, median, iqr, percentage from grand parent
									from stem memory CD127-Treg cells gating on Ki67+	Ki67+ stem memory Treg cells	percentage, median, iqr
									from stem memory CD127-Treg cells gating on CD28+	CD28+ stem memory Treg cells	percentage, median, iqr
									from stem memory CD127-Treg cells gating on ICOS+	ICOS+ stem memory Treg cells	percentage, median, iqr
									from stem memory CD127-Treg cells gating on CTLA4+	CTLA4+ stem memory Treg cells	percentage, median, iqr
							from CD127-Treg gating on CCR7+and CD45RA-	Central memory CD127-Treg cells (TCM)	percentage
								from TCM CD127-Treg gating on CD95+	CD95+ TCM CD127-Treg cells	percentage, median, iqr
								from TCM CD127-Treg gating on PD1+	PD1+ TCM CD127-Treg cells	percentage, median, iqr
								from TCM CD127-Treg gating on KI67+	KI67+ TCM CD127-Treg cells	percentage, median, iqr
								from TCM CD127-Treg gating on ICOS+	ICOS+ TCM CD127-Treg cells	percentage, median, iqr
								from TCM CD127-Treg gating on CD28+	CD28+ TCM CD127-Treg cells	percentage, median, iqr
								from TCM CD127-Treg gating on HLA-DR+	HLA-DR+ CD127-TCM Treg cells	percentage, median, iqr
								from TCM CD127-Treg gating on CTLA4+	CTLA4+ TCM CD127-Treg cells	percentage, median, iqr
								from TCM CD127-Treg gating on CXCR3+	CXCR3+ TCM CD127-Treg cells	percentage, median, iqr
								from TCM CD127-Treg gating on CCR2+	CCR2+ TCM CD127-Treg cells	percentage, median, iqr
								from TCM CD127-Treg gating on CCR4+	CCR4+ TCM CD127-Treg cells	percentage, median, iqr
								from TCM CD127-Treg gating on RORgt+	RORgt+ TCM CD127-Treg cells	percentage, median, iqr
							from CD127-Treg cells gating on CCR7-and CD45RA-	Effector memory CD127-Treg cells (TEM)	percentage
								from TEM CD127-Treg gating on CD95+	CD95+ TEM CD127-Treg cells	percentage, median, iqr
								from TEM CD127-Treg gating on PD1+	PD1+ TEM CD127-Treg cells	percentage, median, iqr
								from TEM CD127-Treg gating on KI67+	KI67+ TEM CD127-Treg cells	percentage, median, iqr
								from TEM CD127-Treg gating on ICOS+	ICOS+ TEM CD127-Treg cells	percentage, median, iqr
								from TEM CD127-Treg gating on CD28+	CD28+ TEM CD127-Treg cells	percentage, median, iqr
								from TEM CD127-Treg gating on HLA-DR+	HLA-DR+ TEM CD127-Treg cells	percentage, median, iqr
								from TEM CD127-Treg gating on CTLA4+	CTLA4+ TEM CD127-Treg cells	percentage, median, iqr
								from TEM CD127-Treg gating on CXCR3+	CXCR3+ TEM CD127-Treg cells	percentage, median, iqr
								from TEM CD127-Treg gating on CCR2+	CCR2+ TEM CD127-Treg cells	percentage, median, iqr
								from TEM CD127-Treg gating on CCR4+	CCR4+ TEM CD127-Treg cells	percentage, median, iqr
								from TEM CD127-Treg gating on RORgt+	RORgt+ TEM CD127-Treg cells	percentage, median, iqr
							from CD127-Treg cells gating on CCR7-and CD45RA+	Effector memory RA CD127-Treg cells (TEMRA)	percentage
								from TEMRA CD127-Treg gating on CD95+	CD95+ TEMRA CD127-Treg cells	percentage, median, iqr
								from TEMRA CD127-Treg gating on PD1+	PD1+ TEMRA CD127-Treg cells	percentage, median, iqr
								from TEMRA CD127-Treg gating on KI67+	KI67+ TEMRA CD127-Treg cells	percentage, median, iqr
								from TEMRA CD127-Treg gating on ICOS+	ICOS+ TEMRA CD127-Treg cells	percentage, median, iqr
								from TEMRA CD127-Treg gating on CD28+	CD28+ TEMRA CD127-Treg cells	percentage, median, iqr
								from TEMRA CD127-Treg gating on HLA-DR+	HLA-DR+ TEMRA CD127-Treg cells	percentage, median, iqr
								from TEMRA CD127-Treg gating on CTLA4+	CTLA4+ TEMRA CD127-Treg cells	percentage, median, iqr
								from TEMRA CD127-Treg gating on CXCR3+	CXCR3+ TEMRA CD127-Treg cells	percentage, median, iqr
								from TEMRA CD127-Treg gating on CCR2+	CCR2+ TEMRA CD127-Treg cells	percentage, median, iqr
								from TEMRA CD127-Treg gating on CCR4+	CCR4+ TEMRA CD127-Treg cells	percentage, median, iqr
								from TEMRA CD127-Treg gating on RORgt+	RORgt+ TEMRA CD127-Treg cells	percentage, median, iqr
							from CD127- Treg cells excluding naive (CCR7+CD45RA+)	non-naive CD127- Treg cells	percentage
								from CD127-Treg cells gating on CXCR5+	follicular CD127-Treg (Tfr)	percentage
									from CD127-Tfr gating on CCR7+ CD45RA-	central memory CD127-Tfr	percentage
									from CD127-Tfr gating on CCR7- CD45RA-	effector memory CD127-Tfr	percentage
									from CD127-Tfr gating on CCR7- CD45RA+	TEMRA CD127-Tfr	percentage
									from CD127-Tfr gating on CD95+	CD95+ CD127-Tfr cells	percentage, median, iqr
									from CD127-Tfr gating on KI67+	KI67+ CD127-Tfr cells	percentage, median, iqr
									from CD127-Tfr gating on ICOS+	ICOS+ CD127-Tfr cells	percentage, median, iqr
									from CD127-Tfr gating on CD28+	CD28+ CD127-Tfr cells	percentage, median, iqr
									from CD127-Tfr gating on HLA-DR+	HLA-DR+ CD127-Tfr cells	percentage, median, iqr
									from CD127-Tfr gating on CTLA4+	CTLA4+ CD127-Tfr cells	percentage, median, iqr
									from CD127-Tfr gating on CXCR3+	CXCR3+ CD127-Tfr cells	percentage, median, iqr
									from CD127-Tfr gating on CCR2+	CCR2+ CD127-Tfr cells	percentage, median, iqr
									from CD127-Tfr gating on CCR4+	CCR4+ CD127-Tfr cells	percentage, median, iqr
									from CD127-Tfr gating on RORgt+	RORgt+ CD127-Tfr cells	percentage, median, iqr
				from CD3+ T cells gating on CD4+ and CD8-	CD8+ T cells	percentage
					from CD8+ cells gating on CCR7+and CD45RA+	Naive CD8+ T cells	percentage
						from naive CD8+ T cells gating on Ki67+	Ki67+ Naive CD8+ T cells	percentage, median, iqr
						from naive CD8+ T cells gating on CD28+	CD28+ Naive CD8+ T cells	percentage, median, iqr
						from naive CD8+ T cells gating on CD127+	CD127+ Naive CD8+ T cells	percentage, median, iqr
						from naive CD8+ T cells gating on ICOS+	ICOS+ Naive CD8+ T cells	percentage, median, iqr
						from naive CD8+ T cells gating on CTLA4+	CTLA4+ Naive CD8+ T cells	percentage, median, iqr
						from naive CD8+T cells gating on CD31+:	RTE CD8+	percentage, percentage from grand parent
							from RTE CD8+ T cells gating on Ki67+	Ki67+ RTE CD8+ T cells	percentage, median, iqr
							from RTE CD8+ T cells gating on CD28+	CD28+ RTE CD8+ T cells	percentage, median, iqr
							from RTE CD8+ T cells gating on CD127+	CD127+ RTE CD8+ T cells	percentage, median, iqr
							from RTE CD8+ T cells gating on ICOS+	ICOS+ RTE CD8+ T cells	percentage, median, iqr
							from RTE CD8+ T cells gating on CTLA4+	CTLA4+ RTE CD8+ T cells	percentage, median, iqr
						from naive T CD8+ cells gating on CD95+:	stem memory CD8+ T cells (Tscm)	percentage, percentage from grand parent
							from Tscm CD8+ T cells gating on Ki67+	Ki67+ Tscm CD8+ T cells	percentage, median, iqr
							from Tscm CD8+ T cells gating on CD28+	CD28+ Tscm CD8+ T cells	percentage, median, iqr
							from Tscm CD8+ T cells gating on CD127+	CD127+ Tscm CD8+ T cells	percentage, median, iqr
							from Tscm CD8+ T cells gating on ICOS+	ICOS+ TscmCD8+ T cells	percentage, median, iqr
							from Tscm CD8+ T cells gating on CTLA4+	CTLA4+ TscmCD8+ T cells	percentage, median, iqr
					from CD8+ cells gating on CCR7+and CD45RA-	Central memory CD8+ T cells (TCM)	percentage
						from CD8+ TCM gating on CD95+	CD95+ TCM CD8+ cells	percentage, median, iqr
						from CD8+ TCM gating on PD1+	PD1+ TCM CD8+ cells	percentage, median, iqr
						from CD8+ TCM gating on KI67+	KI67+ TCM CD8+ cells	percentage, median, iqr
						from CD8+ TCM gating on ICOS+	ICOS+ TCM CD8+ cells	percentage, median, iqr
						from CD8+ TCM gating on CD28+	CD28+ TCM CD8+ cells	percentage, median, iqr
						from CD8+ TCM gating on CD127+	CD127+ TCM CD8+ cells	percentage, median, iqr
						from CD8+ TCM gating on HLA-DR+	HLA-DR+ TCM CD8+ cells	percentage, median, iqr
						from CD8+ TCM gating on CTLA4+	CTLA4+ TCM CD8+ cells	percentage, median, iqr
						from CD8+ TCM gating on CXCR3+	CXCR3+ TCM CD8+ cells	percentage, median, iqr
						from CD8+ TCM gating on CXCR5+	CXCR5+ TCM CD8+ cells	percentage, median, iqr
						from CD8+ TCM gating on CCR2+	CCR2+ TCM CD8+ cells	percentage, median, iqr
						from CD8+ TCM gating on CCR4+	CCR4+ TCM CD8+ cells	percentage, median, iqr
						from CD8+ TCM gating on RORgt+	RORgt TCM CD8+ cells (Tc17)	percentage, median, iqr
						from CD8+ TCM gating on CD25+	CD25+ TCM CD8+ cells	percentage, median, iqr
					from CD8+ cells gating on CCR7-and CD45RA-	Effector memory CD8+ T cells (TEM)	percentage
						from CD8+ TEM gating on CD95+	CD95+ TEM CD8+ cells	percentage, median, iqr
						from CD8+ TEM gating on PD1+	PD1+ TEM CD8+ cells	percentage, median, iqr
						from CD8+ TEM gating on KI67+	KI67+ TEM CD8+ cells	percentage, median, iqr
						from CD8+ TEM gating on ICOS+	ICOS+ TEM CD8+ cells	percentage, median, iqr
						from CD8+ TEM gating on CD28+	CD28+ TEM CD8+ cells	percentage, median, iqr
						from CD8+ TEM gating on CD127+	CD127+ TEM CD8+ cells	percentage, median, iqr
						from CD8+ TEM gating on HLA-DR+	HLA-DR+ TEM CD8+ cells	percentage, median, iqr
						from CD8+ TEM gating on CTLA4+	CTLA4+ TEM CD8+ cells	percentage, median, iqr
						from CD8+ TEM gating on CXCR3+	CXCR3+ TEM CD8+ cells	percentage, median, iqr
						from CD8+ TEM gating on CXCR5+	CXCR5+ TEM CD8+ cells	percentage, median, iqr
						from CD8+ TEM gating on CCR2+	CCR2+ TEM CD8+ cells	percentage, median, iqr
						from CD8+ TEM gating on CCR4+	CCR4+ TEM CD8+ cells	percentage, median, iqr
						from CD8+ TEM gating on RORgt+	RORgt TEM CD8+ cells (Tc17)	percentage, median, iqr
						from CD8+ TEM gating on CD25+	CD25+ TEM CD8+ cells	percentage, median, iqr
					from CD8+ cells gating on CCR7-and CD45RA+	Effector memory RA CD8+ T cells (TEMRA)	percentage
						from CD8+ TEMRA gating on CD95+	CD95+ TEMRA CD8+ cells	percentage, median, iqr
						from CD8+ TEMRA gating on PD1+	PD1+ TEMRA CD8+ cells	percentage, median, iqr
						from CD8+ TEMRA gating on KI67+	KI67+ TEMRA CD8+ cells	percentage, median, iqr
						from CD8+ TEMRA gating on ICOS+	ICOS+ TEMRA CD8+ cells	percentage, median, iqr
						from CD8+ TEMRA gating on CD28+	CD28+ TEMRA CD8+ cells	percentage, median, iqr
						from CD8+ TEMRA gating on CD127+	CD127+ TEMRA CD8+ cells	percentage, median, iqr
						from CD8+ TEMRA gating on HLA-DR+	HLA-DR+ TEMRA CD8+ cells	percentage, median, iqr
						from CD8+ TEMRA gating on CTLA4+	CTLA4+ TEMRA CD8+ cells	percentage, median, iqr
						from CD8+ TEMRA gating on CXCR3+	CXCR3+ TEMRA CD8+ cells	percentage, median, iqr
						from CD8+ TEMRA gating on CXCR5+	CXCR5+ TEMRA CD8+ cells	percentage, median, iqr
						from CD8+ TEMRA gating on CCR2+	CCR2+ TEMRA CD8+ cells	percentage, median, iqr
						from CD8+ TEMRA gating on CCR4+	CCR4+ TEMRA CD8+ cells	percentage, median, iqr
						from CD8+ TEMRA gating on RORgt+	RORgt TEMRA CD8+ cells (Tc17)	percentage, median, iqr
						from CD8+ TEMRA gating on CD25+	CD25+ TEMRA CD8+ cells	percentage, median, iqr
				from CD3+ T cells gating on CD4+ and CD8+	Double positive T cells	percentage
				from CD3+ T cells gating on CD4- and CD8-	Double negative T cells	percentage
					from double negative T cells gating on CD95+	CD95+ double negative T cells	percentage, median, iqr
					from double negative T cells gating on PD1+	PD1+ double negative T cells	percentage, median, iqr
					from double negative T cells gating on KI67+	KI67+ double negative T cells	percentage, median, iqr
					from double negative T cells gating on ICOS+	ICOS+ double negative T cells	percentage, median, iqr
					from double negative T cells gating on CD28+	CD28+ double negative T cells	percentage, median, iqr
					from double negative T cells gating on CD127+	CD127+ double negative T cells	percentage, median, iqr
					from double negative T cells gating on HLA-DR+	HLA-DR+ double negative T cells	percentage, median, iqr
					from double negative T cells gating on CTLA4+	CTLA4+ double negative T cells	percentage, median, iqr
					from double negative T cells gating on CXCR3+	CXCR3+ double negative T cells	percentage, median, iqr
					from double negative T cells gating on CXCR5+	CXCR5+ double negative T cells	percentage, median, iqr
					from double negative T cells gating on CCR2+	CCR2+ double negative T cells	percentage, median, iqr
					from double negative T cells gating on CCR4+	CCR4+ double negative T cells	percentage, median, iqr
					from double negative T cells gating on RORgt+	RORgt double negative T cells	percentage, median, iqr
					from double negative T cells gating on CD25+	CD25+ double negative T cells	percentage, median, iqr

## Sheet: ST2 (B cell profiling)
Supplementary spreadsheet 1. Complete leukocyte gating hierarchy. For each of stainset 1 (ST1), stainset 2 (ST2) and stainset 3 (ST3), as given on separate tabs, the flow cytometric markers are given and the gating hierarchy. For each gating step, the parent population is defined on the left, with subsequent daughter gates shown to the right.
STAINING SET 2		Parameters: Live/dead, CD14, CD3, CD4, CD8, CD19, CD21, CD27, CD24, BAFF-R, CD40, IgD, IgM, CD10, CD38, HLA-DR, CD11c, CD123, CD141, CD80, CD86, CD16, CD56, CD94, CD57
Singlets
from singlet gating on FSC-A/SSC-A	Cells (size gate)	Percentage
	from cells: gating on live/dead	Live/dead
		from live/dead: gating on CD14- and CD3-:	non T cells, non Monocytes
			from non T cells non monocytes: gating on CD19+ (plot with CD56 on y-axis)	B cells	percentage from great grand parent
				from B cells gating on BAFF-R+	BAFF-R+ B cells	percentage, median and iqr
				from B cells gating on CD40+	CD40+ B cells	percentage, median and iqr
				from B cells gating on HLA-DR+	HLA-DR+ B cells	percentage, median and iqr
				from B cells gating on CD80+	CD80+ B cells	percentage, median and iqr
				from B cells gating on CD86+	CD86+ B cells	percentage, median and iqr
				from B cells gating on CD27-:	Naive B cells
					from Naive B cells gating on BAFF-R+	BAFF-R+ Naive B cells	percentage, median and iqr
					from Naive B cells gating on CD40+	CD40+ Naive B cells	percentage, median and iqr
					from Naive B cells gating on HLA-DR+	HLA-DR+ Naive B cells	percentage, median and iqr
					from Naive B cells gating on CD80+	CD80+ Naive B cells	percentage, median and iqr
					from Naive B cells gating on CD86+	CD86+ Naive B cells	percentage, median and iqr
					from Naive B cells gating on CD24bright and CD38bright:	Transitional B cells	percentage from parent and total B cells
						from Transitional B cells gating on BAFF-R+	BAFF-R+ Transitional B cells	percentage, median and iqr
						from Transitional B cells gating on CD40+	CD40+ Transitional B cells	percentage, median and iqr
						from Transitional B cells gating on HLA-DR+	HLA-DR+ Transitional B cells	percentage, median and iqr
						from Transitional B cells gating on CD80+	CD80+ Transitional B cells	percentage, median and iqr
						from Transitional B cells gating on CD86+	CD86+ Transitional B cells	percentage, median and iqr
						from transitional T cells gating on CD10++ and CD21-:	immature transitional B cells (T1)	: percentage from total B cells
							from immature T1 B cells gating on BAFF-R+	BAFF-R+ immature T1 B cells	percentage, median and iqr
							from immature T1 B cells gating on CD40+	CD40+ immature T1 B cells	percentage, median and iqr
							from immature T1 B cells gating on HLA-DR+	HLA-DR+ immature T1 B cells	percentage, median and iqr
							from immature T1 B cells gating on CD80+	CD80+ immature T1 B cells	percentage, median and iqr
							from immature T1 B cells gating on CD86+	CD86+ immature T1 B cells	percentage, median and iqr
						from transitional T cells gating on CD10+ and CD21+:	mature transitional B cells (T2)	: percentage from total B cells
							from immature T2 B cells gating on BAFF-R+	BAFF-R+ immature T2 B cells	percentage, median and iqr
							from immature T2 B cells gating on CD40+	CD40+ immature T2 B cells	percentage, median and iqr
							from immature T2 B cells gating on HLA-DR+	HLA-DR+ immature T2 B cells	percentage, median and iqr
							from immature T2 B cells gating on CD80+	CD80+ immature T2 B cells	percentage, median and iqr
							from immature T2 B cells gating on CD86+	CD86+ immature T2 B cells	percentage, median and iqr
						from transitional T cells gating on CD10- and CD21+:	mature transitional B cells (T3)	: percentage from total B cells
							from immature T3 B cells gating on BAFF-R+	BAFF-R+ immature T3 B cells	percentage, median and iqr
							from immature T3 B cells gating on CD40+	CD40+ immature T3 B cells	percentage, median and iqr
							from immature T3 B cells gating on HLA-DR+	HLA-DR+ immature T3 B cells	percentage, median and iqr
							from immature T3 B cells gating on CD80+	CD80+ immature T3 B cells	percentage, median and iqr
							from immature T3 B cells gating on CD86+	CD86+ immature T3 B cells	percentage, median and iqr
					from naive B cells excusion transitional:	naive without transitional
					from naive B cells gate on IgM+	IgM+ Naive B Cells
						from IgM+ naive B cells: gate on IgMlow/IgD-	IgMlow IgD- Naive B Cells	percentage
							from IgMlow and IgD- naive B cells gating on BAFF-R+	BAFF-R+ IgMlow and IgD- naive B cells	percentage, median and iqr
							from IgMlow and IgD- naive B cells gating on CD40+	CD40+ IgMlow and IgD- naive B cells	percentage, median and iqr
							from IgMlow and IgD- naive B cells gating on HLA-DR+	HLA-DR+ IgMlow and IgD- naive B cells	percentage, median and iqr
							from IgMlow and IgD- naive B cells gating on CD80+	CD80+ IgMlow and IgD- naive B cells	percentage, median and iqr
							from IgMlow and IgD- naive B cells gating on CD86+	CD86+ IgMlow and IgD- naive B cells	percentage, median and iqr
						from IgM+ naive B cells: gate on IgMhigh/IgD-	IgMhigh IgD- Naive B Cells	percentage
							from IgMhigh and IgD- naive B cells gating on BAFF-R+	BAFF-R+ IgMhigh and IgD- naive B cells	percentage, median and iqr
							from IgMhigh and IgD- naive B cells gating on CD40+	CD40+ IgMhigh and IgD- naive B cells	percentage, median and iqr
							from IgMhigh and IgD- naive B cells gating on HLA-DR+	HLA-DR+ IgMhigh and IgD- naive B cells	percentage, median and iqr
							from IgMhigh and IgD- naive B cells gating on CD80+	CD80+ IgMhigh and IgD- naive B cells	percentage, median and iqr
							from IgMhigh and IgD- naive B cells gating on CD86+	CD86+ IgMhigh and IgD- naive B cells	percentage, median and iqr
						from IgM+ naive B cells: gate on IgMlow/IgD+	IgMlow IgD+ Naive B Cells	percentage
							from IgMlow and IgD+ naive B cells gating on BAFF-R+	BAFF-R+ IgMlow and IgD+ naive B cells	percentage, median and iqr
							from IgMlow and IgD+ naive B cells gating on CD40+	CD40+ IgMlow and IgD+ naive B cells	percentage, median and iqr
							from IgMlow and IgD+ naive B cells gating on HLA-DR+	HLA-DR+ IgMlow and IgD+ naive B cells	percentage, median and iqr
							from IgMlow and IgD+ naive B cells gating on CD80+	CD80+ IgMlow and IgD+ naive B cells	percentage, median and iqr
							from IgMlow and IgD+ naive B cells gating on CD86+	CD86+ IgMlow and IgD+ naive B cells	percentage, median and iqr
						from IgM+ naive B cells: gate on IgMhigh/IgD+	IgMhigh IgD+ Naive B Cells	percentage
							from IgMhigh and IgD+ naive B cells gating on BAFF-R+	BAFF-R+ IgMhigh and IgD+ naive B cells	percentage, median and iqr
							from IgMhigh and IgD+ naive B cells gating on CD40+	CD40+ IgMhigh and IgD+ naive B cells	percentage, median and iqr
							from IgMhigh and IgD+ naive B cells gating on HLA-DR+	HLA-DR+ IgMhigh and IgD+ naive B cells	percentage, median and iqr
							from IgMhigh and IgD+ naive B cells gating on CD80+	CD80+ IgMhigh and IgD+ naive B cells	percentage, median and iqr
							from IgMhigh and IgD+ naive B cells gating on CD86+	CD86+ IgMhigh and IgD+ naive B cells	percentage, median and iqr
				from B cells gating on CD27+:	Memory B cells
					from memory B cells gating on BAFF-R+	BAFF-R+ memory B cells	percentage, median and iqr
					from memory B cells gating on CD40+	CD40+ memory B cells	percentage, median and iqr
					from memory B cells gating on HLA-DR+	HLA-DR+ memory B cells	percentage, median and iqr
					from memory B cells gating on CD80+	CD80+ memory B cells	percentage, median and iqr
					from memory B cells gating on CD86+	CD86+ memory B cells	percentage, median and iqr
					from memory B cells gating on IgM-	switched memory B cells	percentage
						from switched memory B cells gating on BAFF-R+	BAFF-R+ switched memory B cells	percentage, median and iqr
						from switched memory B cells gating on CD40+	CD40+ switched memory B cells	percentage, median and iqr
						from switched memory B cells gating on HLA-DR+	HLA-DR+ switched memory B cells	percentage, median and iqr
						from switched memory B cells gating on CD80+	CD80+ switched memory B cells	percentage, median and iqr
						from switched memory B cells gating on CD86+	CD86+ switched memory B cells	percentage, median and iqr
					from memory B cells gating on IgM+	IgM+ memory B cells	percentage
						from IgM+ memory B cells gating on IgM+ and IgD-:	IgM memory B cells	percentage from parent and total B cells
							from IgM memory B cells gating on BAFF-R+	BAFF-R+ IgM memory B cells	percentage, median and iqr
							from IgM memory B cells gating on CD40+	CD40+ IgM memory B cells	percentage, median and iqr
							from IgM memory B cells gating on HLA-DR+	HLA-DR+ IgM memory B cells	percentage, median and iqr
							from IgM memory B cells gating on CD80+	CD80+ IgM memory B cells	percentage, median and iqr
							from IgM memory B cells gating on CD86+	CD86+ IgM memory B cells	percentage, median and iqr
						from IgM+ memory B cells gating on IgM+ and IgD+:	IgM+IgD+ memory B cells	percentage from parent and total B cells
							from IgM+IgD+ memory B cells gating on BAFF-R+	BAFF-R+ IgM+IgD+ memory B cells	percentage, median and iqr
							from IgM+IgD+ memory B cells gating on CD40+	CD40+ IgM+IgD+ memory B cells	percentage, median and iqr
							from IgM+IgD+ memory B cells gating on HLA-DR+	HLA-DR+ IgM+IgD+ memory B cells	percentage, median and iqr
							from IgM+IgD+ memory B cells gating on CD80+	CD80+ IgM+IgD+ memory B cells	percentage, median and iqr
							from IgM+IgD+ memory B cells gating on CD86+	CD86+ IgM+IgD+ memory B cells	percentage, median and iqr
						from IgM+ memory B cells gating on IgMlow and IgD+:	non-switched memory B cells	percentage from parent and total B cells
							from non-switched memory B cells gating on BAFF-R+	BAFF-R+ non-switched memory B cells	percentage, median and iqr
							from non-switched memory B cells gating on CD40+	CD40+ non-switched memory B cells	percentage, median and iqr
							from non-switched memory B cells gating on HLA-DR+	HLA-DR+ non-switched memory B cells	percentage, median and iqr
							from non-switched memory B cells gating on CD80+	CD80+ non-switched memory B cells	percentage, median and iqr
							from non-switched memory B cells gating on CD86+	CD86+ non-switched memory B cells	percentage, median and iqr
						from IgM+ memory B cells gating on IgMlow and IgD-:	IgMlow memory B cells	percentage from parent and total B cells
							from switched memory B cells gating on BAFF-R+	BAFF-R+ IgMlow memory B cells	percentage, median and iqr
							from switched memory B cells gating on CD40+	CD40+ IgMlow memory B cells	percentage, median and iqr
							from switched memory B cells gating on HLA-DR+	HLA-DR+ IgMlow memory B cells	percentage, median and iqr
							from switched memory B cells gating on CD80+	CD80+ IgMlow memory B cells	percentage, median and iqr
							from switched memory B cells gating on CD86+	CD86+ IgMlow memory B cells	percentage, median and iqr
				from B cells gating on CD38++ and CD24-:	plasmablasts	percentage from parent
					from plasmablasts gating on BAFF-R+	BAFF-R+ plasmablasts cells	percentage, median and iqr
					from plasmablasts gating on CD40+	CD40+ plasmablasts cells	percentage, median and iqr
					from plasmablasts gating on HLA-DR+	HLA-DR+ plasmablasts cells	percentage, median and iqr
					from plasmablasts gating on CD80+	CD80+ plasmablasts cells	percentage, median and iqr
					from plasmablasts cells gating on CD86+	CD86+ plasmablasts cells	percentage, median and iqr
				from B cells gating on CD38- and CD21-:	CD21 negative B cells	percentage from parent
					from CD21 negative B cells gating on BAFF-R+	BAFF-R+ CD21 negative B cells	percentage, median and iqr
					from CD21 negative B cells gating on CD40+	CD40+ CD21 negative B cells	percentage, median and iqr
					from CD21 negative B cells gating on HLA-DR+	HLA-DR+ CD21 negative B cells	percentage, median and iqr
					from CD21 negative B cells gating on CD80+	CD80+ CD21 negative B cells	percentage, median and iqr
					from CD21 negative B cells gating on CD86+	CD86+ CD21 negative B cells	percentage, median and iqr
					from CD21 negative B cells gating on CD27-:	CD21 negative CD27- B cells	percentage of parent
						from CD21 negative CD27- B cells gating on BAFF-R+	BAFF-R+ CD21 negative CD27- B cells	percentage, median and iqr
						from CD21 negative CD27- B cells gating on CD40+	CD40+ CD21 negative CD27- B cells	percentage, median and iqr
						from CD21 negative CD27- B cells gating on HLA-DR+	HLA-DR+ CD21 negative CD27- B cells	percentage, median and iqr
						from CD21 negative CD27- B cells gating on CD80+	CD80+ CD21 negative CD27- B cells	percentage, median and iqr
						from CD21 negative CD27- B cells gating on CD86+	CD86+ CD21 negative CD27- B cells	percentage, median and iqr
					from CD21 negative B cells gating on CD27+:	CD21 negative CD27+ B cells	percentage of parent
						from CD21 negative CD27+ B cells gating on BAFF-R+	BAFF-R+ CD21 negative CD27+ B cells	percentage, median and iqr
						from CD21 negative CD27+ B cells gating on CD40+	CD40+ CD21 negative CD27+ B cells	percentage, median and iqr
						from CD21 negative CD27+ B cells gating on HLA-DR+	HLA-DR+ CD21 negative CD27+ B cells	percentage, median and iqr
						from CD21 negative CD27+ B cells gating on CD80+	CD80+ CD21 negative CD27+ B cells	percentage, median and iqr
						from CD21 negative CD27+ B cells gating on CD86+	CD86+ CD21 negative CD27+ B cells	percentage, median and iqr
					from CD21 negative B cells gating on CD11c+:	CD21 negative CD11c+ B cells	percentage of parent
						from CD21 negative CD11c+ B cells gating on BAFF-R+	BAFF-R+ CD21 negative CD11c+ B cells	percentage, median and iqr
						from CD21 negative CD11c+ B cells gating on CD40+	CD40+ CD21 negative CD11c+ B cells	percentage, median and iqr
						from CD21 negative CD11c+ B cells gating on HLA-DR+	HLA-DR+ CD21 negative CD11c+ B cells	percentage, median and iqr
						from CD21 negative CD11c+ B cells gating on CD80+	CD80+ CD21 negative CD11c+ B cells	percentage, median and iqr
						from CD21 negative CD11c+ B cells gating on CD86+	CD86+ CD21 negative CD11c+ B cells	percentage, median and iqr
						from CD21- CD11c+ B cells gating on CD11cint	CD11c intermediate CD21- B cells	percentage
						from CD21- CD11c+ B cells gating on CD11chigh	CD11c high CD21- B cells	percentage
				from B cells gating on CD27- and IgD-:	Double negative (DN) B cells	percentage from parent
					from Double negative (DN) B cells gating on BAFF-R+	BAFF-R+ DN B cells	percentage, median and iqr
					from Double negative (DN) B cells gating on CD40+	CD40+ DN B cells	percentage, median and iqr
					from Double negative (DN) B cells gating on HLA-DR+	HLA-DR+ DN B cells	percentage, median and iqr
					from Double negative (DN) B cells gating on CD80+	CD80+ DN B cells	percentage, median and iqr
					from Double negative (DN) B cells gating on CD86+	CD86+ DN B cells	percentage, median and iqr
					from DN B cells gating on CD21-CD11c+	DN CD11c+ CD21- B cells	percentage from parent
						from DN CD11c+ B cells gating on BAFF-R+	BAFF-R+ DN CD11c+ B cells	percentage, median and iqr
						from DN CD11c+ B cells gating on CD40+	CD40+ DN CD11c+ B cells	percentage, median and iqr
						from DN CD11c+ B cells gating on HLA-DR+	HLA-DR+ DN CD11c+ B cells	percentage, median and iqr
						from DN CD11c+ B cells gating on CD80+	CD80+ DN CD11c+ B cells	percentage, median and iqr
						from DN CD11c+ B cells gating on CD86+	CD86+ DN CD11c+ B cells	percentage, median and iqr
					from DN B cells gating on CD21+CD11c-	DN CD11c- CD21+ B cells	percentage
						from DN CD11c- B cells gating on BAFF-R+	BAFF-R+ DN CD11c- B cells	percentage, median and iqr
						from DN CD11c- B cells gating on CD40+	CD40+ DN CD11c- B cells	percentage, median and iqr
						from DN CD11c- B cells gating on HLA-DR+	HLA-DR+ DN CD11c- B cells	percentage, median and iqr
						from DN CD11c- B cells gating on CD80+	CD80+ DN CD11c- B cells	percentage, median and iqr
						from DN CD11c- B cells gating on CD86+	CD86+ DN CD11c- B cells	percentage, median and iqr
			from non T cells non monocytes: gating on CD19+ (plot with CD56 on y-axis)	non T, non monocytes, non B cells
				from non T, non monocytes, non B cells: gating on CD56+	NK cells	percentage from great grand parent
					from NK cells gating on HLA-DR+	HLA-DR+ NK cells	percentage, median and iqr
					from NK cells gating on CD27+	CD27+ NK cells	percentage, median and iqr
					from NK cells gating on CD86+	CD86+ NK cells	percentage, median and iqr
					from NK cells gating on CD11c+	CD11c+ NK cells	percentage, median and iqr
					from NK cells gating on CD94+	CD94+ NK cells	percentage, median and iqr
					from NK cells gating on CD57+	CD57+ NK cells	percentage, median and iqr
					from NK cells gating on CD38+	CD38+ NK cells	percentage, median and iqr
					from NK cells gating on CD56++ and CD16-	CD16- CD56 bright NK cells	percentage from parent
						from CD56 bright NK cells gating on HLA-DR+	HLA-DR+ CD56 bright NK cells	percentage, median and iqr
						from CD56 bright NK cells gating on CD27+	CD27+ CD56 bright NK cells	percentage, median and iqr
						from CD56 bright NK cells gating on CD86+	CD86+ CD56 bright NK cells	percentage, median and iqr
						from CD56 bright NK cells gating on CD11c+	CD11c+ CD56 bright NK cells	percentage, median and iqr
						from CD56 bright NK cells gating on CD94+	CD94+ CD56 bright NK cells	percentage, median and iqr
						from CD56 bright NK cells gating on CD57+	CD57+ CD56 bright NK cells	percentage, median and iqr
						from CD56 bright NK cells gating on CD38+	CD38+ CD56 bright NK cells	percentage, median and iqr
					from NK cells gating on CD56dim and CD16-	CD56dimCD16- NK cells	percentage from parent
						from CD56dimCD16- NK cells gating on HLA-DR+	HLA-DR+ CD56dimCD16- NK cells	percentage, median and iqr
						from CD56dimCD16- NK cells gating on CD27+	CD27+ CD56dimCD16- NK cells	percentage, median and iqr
						from CD56dimCD16- NK cells gating on CD86+	CD86+ CD56dimCD16- NK cells	percentage, median and iqr
						from CD56dimCD16- NK cells gating on CD11c+	CD11c+ CD56dimCD16- NK cells	percentage, median and iqr
						from CD56dimCD16- NK cells gating on CD94+	CD94+ CD56dimCD16- NK cells	percentage, median and iqr
						from CD56dimCD16- NK cells gating on CD57+	CD57+ CD56dimCD16- NK cells	percentage, median and iqr
						from CD56dimCD16- NK cells gating on CD38+	CD38+ CD56dimCD16- NK cells	percentage, median and iqr
					from NK cells gating on CD16+	CD16+ NK cells	percentage from parent
						from CD16+ NK cells gating on HLA-DR+	HLA-DR+ CD16+ NK cells	percentage, median and iqr
						from CD16+ NK cells gating on CD27+	CD27+ CD16+ NK cells	percentage, median and iqr
						from CD16+ NK cells gating on CD86+	CD86+ CD16+ NK cells	percentage, median and iqr
						from CD16+ NK cells gating on CD11c+	CD11c+ CD16+ NK cells	percentage, median and iqr
						from CD16+ NK cells gating on CD94+	CD94+ CD16+t NK cells	percentage, median and iqr
						from CD16+ NK cells gating on CD57+	CD57+ CD16+ NK cells	percentage, median and iqr
						from CD16+ NK cells gating on CD38+	CD38+ CD16+ NK cells	percentage, median and iqr
						from CD16+ NK cells gating on CD56++	CD16+ CD56bright NK cells	percentage
						from CD16+ NK cells gating on CD56dim	CD16+ CD56dim NK cells	percentage
		live cells: gating on CD19- and CD14-:	non B cells, non Monocytes
			from non B cells, non monocytes gating on CD56+	CD56+ cells
				from CD56+ cells gating on CD3+	NKT cells	percentage from grand parent
					from NKT cells gating on CD27+	CD27+ NKT cells	percentage, median and iqr
					from NKT cells gating on CD24+	CD24+ NKT cells	percentage, median and iqr
					from NKT cells gating on HLA-DR+	HLA-DR+ NKT cells	percentage, median and iqr
					from NKT cells gating on CD11c+	CD11c+ NKT cells	percentage, median and iqr
					from NKT cells gating on CD94+	CD94+ NKT cells	percentage, median and iqr
					from NKT cells gating on CD57+	CD57+ NKT cells	percentage, median and iqr
					from NKT cells gating on CD38+	CD38+ NKT cells	percentage, median and iqr
			from non B cells, non monocytes gating on CD56-	CD56- cells
				from CD56- cells gating on CD3+	T cells	percentage from grand parent
					from T cells gating on CD4+ CD8-	CD4+ T cells	percentage from parent, percentage from great grand parents
						from CD4+ T cells gating on CD27+	CD27+ CD4+ T cells	percentage, median and iqr
							from CD4+CD27+ T cells gating on CD24+	CD24+ CD4+CD27+ T cells	percentage, median and iqr
							from CD4+CD27+ T cells gating on HLA-DR+	HLA-DR+ CD4+CD27+ T cells	percentage, median and iqr
							from CD4+CD27+ T cells gating on CD11c+	CD11c+ CD4+CD27+ T cells	percentage, median and iqr
							from CD4+CD27+ T cells gating on CD57+	CD57+ CD4+CD27+ T cells	percentage, median and iqr
							from CD4+CD27+ T cells gating on CD94+	CD94+ CD4+CD27+ T cells	percentage, median and iqr
							from CD4+CD27+ T cells gating on CD38+	CD38+CD4+CD27+ T cells	percentage, median and iqr
							from CD4+CD27+ T cells gating on CD10+	CD10+ CD4+CD27+T cells	percentage, median and iqr
						from CD4+ T cells gating on CD27-	CD27- CD4+ T cells	percentage, median and iqr
							from CD4+CD27- T cells gating on CD24+	CD24+ CD4+CD27- T cells	percentage, median and iqr
							from CD4+CD27- T cells gating on HLA-DR+	HLA-DR+ CD4+CD27- T cells	percentage, median and iqr
							from CD4+CD27- T cells gating on CD11c+	CD11c+ CD4+CD27- T cells	percentage, median and iqr
							from CD4+CD27- T cells gating on CD57+	CD57+ CD4+CD27- T cells	percentage, median and iqr
							from CD4+CD27- T cells gating on CD94+	CD94+ CD4+CD27- T cells	percentage, median and iqr
							from CD4+CD27- T cells gating on CD38+	CD38+CD4+CD27- T cells	percentage, median and iqr
							from CD4+CD27- T cells gating on CD10+	CD10+ CD4+CD27-T cells	percentage, median and iqr
						from CD4+ T cells gating on CD24+	CD24+ CD4+ T cells	percentage, median and iqr
						from CD4+ T cells gating on HLA-DR+	HLA-DR+ CD4+ T cells	percentage, median and iqr
							from HLA-DR+ CD4+ T cells gating on CD38high	HLA-DR+ CD38high CD4+ T cells	percentage
						from CD4+ T cells gating on CD11c+	CD11c+ CD4+ T cells	percentage, median and iqr
						from CD4+ T cells gating on CD57+	CD57+ CD4+ T cells	percentage, median and iqr
						from CD4+ T cells gating on CD94+	CD94+ CD4+ T cells	percentage, median and iqr
						from CD4+ T cells gating on CD38+	CD38+ CD4+ T cells	percentage, median and iqr
						from CD4+ T cells gating on CD10+	CD10+ CD4+ T cells	percentage, median and iqr
					from T cells gating on CD4- CD8+	CD8+ T cells	percentage from parent, percentage from great grand parents
						from CD8+ T cells gating on CD27+	CD27+ CD8+ T cells	percentage, median and iqr
							from CD8+CD27+ T cells gating on CD24+	CD24+ CD8+CD27+ T cells	percentage, median and iqr
							from CD8+CD27+ T cells gating on HLA-DR+	HLA-DR+ CD8+CD27+ T cells	percentage, median and iqr
							from CD8+CD27+ T cells gating on CD11c+	CD11c+ CD8+CD27+ T cells	percentage, median and iqr
							from CD8+CD27+ T cells gating on CD57+	CD57+ CD8+CD27+ T cells	percentage, median and iqr
							from CD8+CD27+ T cells gating on CD94+	CD94+ CD8+CD27+ T cells	percentage, median and iqr
							from CD8+CD27+ T cells gating on CD38+	CD38+CD8+CD27+ T cells	percentage, median and iqr
							from CD8+CD27+ T cells gating on CD10+	CD10+ CD8+CD27+T cells	percentage, median and iqr
						from CD8+ T cells gating on CD27-	CD27- CD8+ T cells	percentage, median and iqr
							from CD8+CD27- T cells gating on CD24+	CD24+ CD8+CD27- T cells	percentage, median and iqr
							from CD8+CD27- T cells gating on HLA-DR+	HLA-DR+ CD8+CD27- T cells	percentage, median and iqr
							from CD8+CD27- T cells gating on CD11c+	CD11c+ CD8+CD27- T cells	percentage, median and iqr
							from CD8+CD2-+ T cells gating on CD57+	CD57+ CD8+CD27- T cells	percentage, median and iqr
							from CD8+CD27- T cells gating on CD94+	CD94+ CD8+CD27- T cells	percentage, median and iqr
							from CD8+CD27- T cells gating on CD38+	CD38+CD8+CD27- T cells	percentage, median and iqr
							from CD8+CD27- T cells gating on CD10+	CD10+ CD8+CD27-T cells	percentage, median and iqr
						from CD8+ T cells gating on CD24+	CD24+ CD8+ T cells	percentage, median and iqr
						from CD8+ T cells gating on HLA-DR+	HLA-DR+ CD8+ T cells	percentage, median and iqr
							from HLA-DR+ CD8+ T cells gating on CD38high	HLA-DR+ CD38high CD8+ T cells	percentage
						from CD8+ T cells gating on CD11c+	CD11c+ CD8+ T cells	percentage, median and iqr
						from CD8+ T cells gating on CD57+	CD57+ CD8+ T cells	percentage, median and iqr
						from CD8+ T cells gating on CD94+	CD94+ CD8+ T cells	percentage, median and iqr
						from CD8+ T cells gating on CD38+	CD38+ CD8+ T cells	percentage, median and iqr
						from CD8+ T cells gating on CD10+	CD10+ CD8+ T cells	percentage, median and iqr
					from T cells gating on CD4- CD8-	Double negative T cells	percentage from parent, percentage from great grand parents
						from DN T cells gating on CD27+	CD27+ DN T cells	percentage, median and iqr
						from DN T cells gating on CD24+	CD24+ DN T cells	percentage, median and iqr
						from DN T cells gating on HLA-DR+	HLA-DR+ DN T cells	percentage, median and iqr
						from DN T cells gating on CD11c+	CD11c+ DN T cells	percentage, median and iqr
						from DN T cells gating on CD57+	CD57+ DN T cells	percentage, median and iqr
						from DN T cells gating on CD94+	CD94+ DN T cells	percentage, median and iqr
						from DN T cells gating on CD38+	CD38+ DN T cells	percentage, median and iqr
						from DN T cells gating on CD10+	CD10+ DN T cells	percentage, median and iqr
		From live/dead gating on CD3- and CD19-:	non T cells, non B cells
			from non T cells, non B cells: exclude CD14-CD16-:	CD14+ or CD16+
				from CD14+ or CD16+ gating on CD56-	non T, non B and non NK
					from non T, non B and non NK, exclude CD16+HLA-DR-	:Monocytes	percentage from great great grand parents (from total cells)
						from Monocytes gating on CD40+	CD40+ Monocytes	percentage, median and iqr
						from Monocytes gating on CD38+	CD38+ Monocytes	percentage, median and iqr
						from Monocytes gating on CD11c+	CD11c+ Monocytes	percentage, median and iqr
						from Monocytes gating on CD80+	CD80+ Monocytes	percentage, median and iqr
						from Monocytes gating on CD86+	CD86+ Monocytes	percentage, median and iqr
						from monocytes gating on CD14-CD16+	Classical monocytes	percentage from parents, percentage from total cells
							from Classical monocytes gating on CD40+	CD40+ Classical monocytes	percentage, median and iqr
							from Classical monocytes gating on CD38+	CD38+ Classical monocytes	percentage, median and iqr
							from Classical monocytes gating on CD11c+	CD11c+ Classical monocytes	percentage, median and iqr
							from Classical monocytes gating on CD80+	CD80+ Classical monocytes	percentage, median and iqr
							from Classical monocytes gating on CD86+	CD86+ Classical monocytes	percentage, median and iqr
						from monocytes gating on CD14+CD16+	Intermediate monocytes	percentage from parents, percentage from total cells
							from Intermediate monocytes gating on CD40+	CD40+ Intermediate monocytes	percentage, median and iqr
							from Intermediate monocytes gating on CD38+	CD38+ Intermediate monocytes	percentage, median and iqr
							from Intermediate monocytes gating on CD11c+	CD11c+ Intermediate monocytes	percentage, median and iqr
							from Intermediate monocytes gating on CD80+	CD80+ Intermediate monocytes	percentage, median and iqr
							from Intermediate monocytes gating on CD86+	CD86+ Intermediate monocytes	percentage, median and iqr
						from monocytes gating on CD14-CD16+	Non classical monocytes	percentage from parents, percentage from total cells
							from Non classical monocytes gating on CD40+	CD40+ Non classical monocytes	percentage, median and iqr
							from Non classical monocytes gating on CD38+	CD38+ Non classical monocytes	percentage, median and iqr
							from Non classical monocytes gating on CD11c+	CD11c+ Non classical monocytes	percentage, median and iqr
							from Non classical monocytes gating on CD80+	CD80+ Non classical monocytes	percentage, median and iqr
							from Non classical monocytes gating on CD86+	CD86+ Non classical monocytes	percentage, median and iqr
			from non T, non B cells gating on CD14- and CD16-:	non T, non B, non monocytes cells
				from non T, non B, non monocytes cells gating on CD56-:	non T, non B, non monocytes cells and non NK cells
					from non T, non B, non monocytes cells and non NK cells gating on HLA-DR+	Dendritic cells (DCs)	percentage from total cells
						from DCs gating on CD4+	CD4+ DCs
						from DCs gating on CD40+	CD40+ DCs	percentage, median and iqr
						from DCs gating on CD80+	CD80+ DCs	percentage, median and iqr
						from DCs gating on CD86+	CD86+ DCs	percentage, median and iqr
						from DCs gating on CD38+	CD38+ DCs	percentage, median and iqr
						from DCs gating on CD11c+ CD123 -	myeloid DCs	percentage from parents, percentage from total cells
							from myeloid DCs gating on CD4+	CD4+ myeloid DCs	percentage, median and iqr
							from myeloid DCs gating on CD40+	CD40+ myeloid DCs	percentage, median and iqr
							from myeloid DCs gating on CD80+	CD80+ myeloid DCs	percentage, median and iqr
							from myeloid DCs gating on CD86+	CD86+myeloid DCs	percentage, median and iqr
							from myeloid DCs gating on CD38+	CD38+ myeloid DCs	percentage, median and iqr
							from myeloid DCs gating on CD141 high:	mDC1
								from mDC1 gating on CD4+	CD4+ mDC1	percentage, median and iqr
								from mDC1 gating on CD40+	CD40+ mDC1	percentage, median and iqr
								from mDC1 gating on CD80+	CD80+ mDC1	percentage, median and iqr
								from mDC1 gating on CD86+	CD86+ mDC1	percentage, median and iqr
								from mDC1 gating on CD38+	CD38+ mDC1	percentage, median and iqr
							from myeloid DCs gating on CD141-:	mDC2
								from mDC2 gating on CD4+	CD4+ mDC2	percentage, median and iqr
								from mDC2 gating on CD40+	CD40+ mDC2	percentage, median and iqr
								from mDC2 gating on CD80+	CD80+ mDC2	percentage, median and iqr
								from mDC2 gating on CD86+	CD86+ mDC2	percentage, median and iqr
								from mDC2 gating on CD38+	CD38+ mDC2	percentage, median and iqr
						from DCs gating on CD11c-/int CD123 +	plasmacytoid DCs (pDCs)	percentage from parents, percentage from total cells
							from pDCs gating on CD4+	CD4+ pDCs	percentage, median and iqr
							from pDCs gating on CD40+	CD40+ pDCs	percentage, median and iqr
							from pDCs gating on CD80+	CD80+ pDCs	percentage, median and iqr
							from pDCs gating on CD86+	CD86+ pDCs	percentage, median and iqr
							from pDCs gating on CD38+	CD38+ pDCs	percentage, median and iqr

## Sheet: ST3 (cytokine profiling)
	Supplementary spreadsheet 1. Complete leukocyte gating hierarchy. For each of stainset 1 (ST1), stainset 2 (ST2) and stainset 3 (ST3), as given on separate tabs, the flow cytometric markers are given and the gating hierarchy. For each gating step, the parent population is defined on the left, with subsequent daughter gates shown to the right.
STAINING SET 3		Parameters: Live/dead, CD14, CD3, CD4, CD8, CD19, CD45RA, CCR7,FoxP3, RORgt, T-Bet, GATA3, IL-2, IL-4, IL-6, IL-10, IL-17a, IFNg, TNFa, CD40L, PD1, CD25, HLA-DR, CTLA4, 4-1BB
Singlets	not needed
from singlet	Leukocytes	Percentage
	from Leukocytes: gating on live/dead	Live/dead
		from live/dead: gating on CD14+:	Monocytes:	percentage
			from monocytes gating on PD1+	PD1+ monocytes	percentage, median, iqr
			from monocytes gating on IL-6+	IL-6+ monocytes	percentage, median, iqr
			from monocytes gating on IL-10+	IL-10+ monocytes	percentage, median, iqr
			from monocytes gating on IL-17+	IL-17+ monocytes	percentage, median, iqr
			from monocytes gating on IFNg+	IFNg+ monocytes	percentage, median, iqr
			from monocytes gating on TNFa+	TNFa+ monocytes	percentage, median, iqr
			from monocytes gating on GATA3 +	GATA3+ monocytes	percentage, median, iqr
			from monocytes gating on RORgt+	RORgt+ monocytes	percentage, median, iqr
				from RORgt+ monocytes gating on IL-17+	RORgt+IL-17+ monocytes	percentage, median, iqr
			from monocytes gating on T-Bet+	T-Bet+ monocytes	percentage, median, iqr
				from T-Bet+ monocytes gating on IFNg+	T-Bet+IFNg+ monocytes	percentage, median, iqr
				from T-Bet+ monocytes gating on TNFa+	T-Bet+TNFa+ monocytes	percentage, median, iqr
			from monocytes gating on HLA-DR+	HLA-DR+ monocytes	percentage, median, iqr
			from monocytes gating on CD25+	CD25+ monocytes	percentage, median, iqr
			from monocytes gating on 4-1BB+	4-1BB+ monocytes	percentage, median, iqr
			from monocytes gating on CD14bright	CD14bright Monocytes
				from CD14bright monocytes gating on PD1+	PD1+ CD14bright monocytes	percentage, median, iqr
				from CD14bright monocytes gating on IL-6+	IL-6+ CD14bright monocytes	percentage, median, iqr
				from CD14bright monocytes gating on IL-10+	IL-10+ CD14bright monocytes	percentage, median, iqr
				from CD14bright monocytes gating on IL-17+	IL-17+ CD14bright monocytes	percentage, median, iqr
				from CD14bright monocytes gating on IFNg+	IFNg+ CD14bright monocytes	percentage, median, iqr
				from CD14bright monocytes gating on TNFa+	TNFa+ CD14bright monocytes	percentage, median, iqr
				from CD14bright monocytes gating on GATA3 +	GATA3+ CD14bright monocytes	percentage, median, iqr
				from CD14bright monocytes gating on RORgt+	RORgt+ CD14bright monocytes	percentage, median, iqr
					from RORgt+ CD14bright monocytes gating on IL-17+	RORgt+IL-17+ CD14bright monocytes	percentage, median, iqr
				from CD14bright monocytes gating on T-Bet+	T-Bet+ CD14bright monocytes	percentage, median, iqr
					from T-Bet+ CD14bright monocytes gating on IFNg+	T-Bet+IFNg+ CD14bright monocytes	percentage, median, iqr
					from T-Bet+ CD14bright monocytes gating on TNFa+	T-Bet+TNFa+ CD14bright monocytes	percentage, median, iqr
				from CD14bright monocytes gating on HLA-DR+	HLA-DR+ CD14bright monocytes	percentage, median, iqr
				from CD14bright monocytes gating on CD25+	CD25+ CD14bright monocytes	percentage, median, iqr
				from CD14bright monocytes gating on 4-1BB+	4-1BB+ CD14bright monocytes	percentage, median, iqr
			from monocytes gating on CD14dim	CD14dim Monocytes
				from CD14dim monocytes gating on PD1+	PD1+ CD14dim monocytes	percentage, median, iqr
				from CD14dim monocytes gating on IL-6+	IL-6+ CD14dim monocytes	percentage, median, iqr
				from CD14dim monocytes gating on IL-10+	IL-10+ CD14dim monocytes	percentage, median, iqr
				from CD14dim monocytes gating on IL-17+	IL-17+ CD14dim monocytes	percentage, median, iqr
				from CD14dim monocytes gating on IFNg+	IFNg+ CD14dim monocytes	percentage, median, iqr
				from CD14dim monocytes gating on TNFa+	TNFa+ CD14dim monocytes	percentage, median, iqr
				from CD14dim monocytes gating on GATA3 +	GATA3+ CD14dim monocytes	percentage, median, iqr
				from CD14dim monocytes gating on RORgt+	RORgt+ CD14dim monocytes	percentage, median, iqr
					from RORgt+ CD14dim monocytes gating on IL-17+	RORgt+IL-17+ CD14dim monocytes	percentage, median, iqr
				from CD14dim monocytes gating on T-Bet+	T-Bet+ CD14dim monocytes	percentage, median, iqr
					from T-Bet+ CD14dim monocytes gating on IFNg+	T-Bet+IFNg+ CD14dim monocytes	percentage, median, iqr
					from T-Bet+ CD14dim monocytes gating on TNFa+	T-Bet+TNFa+ CD14dim monocytes	percentage, median, iqr
				from CD14dim monocytes gating on HLA-DR+	HLA-DR+ CD14dim monocytes	percentage, median, iqr
				from CD14dim monocytes gating on CD25+	CD25+ CD14dim monocytes	percentage, median, iqr
				from CD14dim monocytes gating on 4-1BB+	4-1BB+ CD14dim monocytes	percentage, median, iqr
		from live/dead: gating on CD14- CD19-:	non monocytes non B cells
			from non monocytes non B cells: gating on CD3- HLA-DR:	Dendritic cells (DCs)
				from DCs gating on T-Bet+	T-Bet+ DCs	percentage, median, iqr
					from T-Bet+ DCs gating on IFNg+	T-Bet+IFNg+ DCs	percentage, median, iqr
					from T-Bet+ DCs gating on TNFa+	T-Bet+TNFa+ DCs	percentage, median, iqr
				from DCs gating on IFNg+	IFNg+ DCs	percentage, median, iqr
				from DCs gating on TNFa+	TNFa+ DCs	percentage, median, iqr
				from DCs gating on GATA3 +	GATA3+ DCs	percentage, median, iqr
				from DCs gating on IL-2+	IL-2+ DCs	percentage, median, iqr
				from DCs gating on IL-6+	IL-6+ DCs	percentage, median, iqr
				from DCs gating on IL-10+	IL-10+ DCs	percentage, median, iqr
				from DCs gating on PD1+	PD1+ DCs	percentage, median, iqr
				from DCs gating on CD25+	CD25+ DCs	percentage, median, iqr
				from DCs gating on 4-1BB+	4-1BB+ DCs	percentage, median, iqr
		from live/dead: gating on CD14- CD19+:	B cells
			from B cells gating on PD1+	PD1+ B cells	percentage, median, iqr
			from B cells gating on IL-6+	IL-6+ B cells	percentage, median, iqr
			from B cells gating on IL-10+	IL-10+ B cells	percentage, median, iqr
			from B cells gating on IL-17+	IL-17+ B cells	percentage, median, iqr
			from B cells gating on IL-4+	IL-4+ B cells	percentage, median, iqr
			from B cells gating on TNFa+	TNFa+ B cells	percentage, median, iqr
			from B cells gating on RORgt+	RORgt+ B cells	percentage, median, iqr
				from RORgt+ B cells gating on IL-17+	RORgt+IL-17+ B cells	percentage, median, iqr
				from RORgt+ B cells gating on IL-6+	RORgt+IL-6+ B cells	percentage, median, iqr
			from B cells gating on T-Bet+	T-Bet+ B cells	percentage, median, iqr
			from B cells gating on HLA-DR+	HLA-DR+ B cells	percentage, median, iqr
			from B cells gating on CD25+	CD25+ B cells	percentage, median, iqr
			from B cells gating on 4-1BB+	4-1BB+ B cells	percentage, median, iqr
		from live/dead: gating on CD14-CD3+:	T cells:
			from T cells gating on CD4+ CD8-	CD4+ T cells	percentage
				from CD4+ gating on RORgt+	RORgt+ CD4+ T cells	percentage, median, iqr
				from CD4+ gating on T-BET+	T-BET+ CD4+ T cells	percentage, median, iqr
				from CD4+ gating on GATA3+	GATA3+ CD4+ T cells	percentage, median, iqr
				from CD4+ gating on IL2+	IL2+ CD4+ T cells	percentage, median, iqr
				from CD4+ gating on IL4+	IL4+ CD4+ T cells	percentage, median, iqr
				from CD4+ gating on IL6+	IL6+ CD4+ T cells	percentage, median, iqr
				from CD4+ gating on IL10+	IL10+ CD4+ T cells	percentage, median, iqr
				from CD4+ gating on IL17+	IL17+ CD4+ T cells	percentage, median, iqr
				from CD4+ gating on IFNg+	IFNg+ CD4+ T cells	percentage, median, iqr
				from CD4+ gating on TNFa+	TNFa+ CD4+ T cells	percentage, median, iqr
				from CD4+ gating on CD40L+	CD40L+ CD4+ T cells	percentage, median, iqr
				from CD4+ gating on PD1+	PD1+ CD4+ T cells	percentage, median, iqr
				from CD4+ gating on HLA-DR+	HLA-DR+ CD4+ T cells	percentage, median, iqr
				from CD4+ gating on CTLA4+	CTLA4+ CD4+ T cells	percentage, median, iqr
				from CD4+ gating on 4-1BB+	4-1BB+ CD4+ T cells	percentage, median, iqr
				from CD4+ T cells excluding Treg (FoxP3-)	CD4+ T cells w/o Treg
					from CD4+ T cells w/o Treg gating on RORgt+	RORgt+ CD4+ T cells w/o Treg	percentage, median, iqr
					from CD4+ T cells w/o Treg gating on T-BET+	T-BET+ CD4+ T cells w/o Treg	percentage, median, iqr
					from CD4+ T cells w/o Treg gating on GATA3+	GATA3+ CD4+ T cells w/o Treg	percentage, median, iqr
					from CD4+ T cells w/o Treg gating on IL2+	IL2+ CD4+ T cells w/o Treg	percentage, median, iqr
					from CD4+ T cells w/o Treg gating on IL4+	IL4+ CD4+ T cells w/o Treg	percentage, median, iqr
					from CD4+ T cells w/o Treg gating on IL6+	IL6+ CD4+ T cells w/o Treg	percentage, median, iqr
					from CD4+ T cells w/o Treg gating on IL10+	IL10+ CD4+ T cells w/o Treg	percentage, median, iqr
					from CD4+ T cells w/o Treg gating on IL17+	IL17+ CD4+ T cells w/o Treg	percentage, median, iqr
					from CD4+ T cells w/o Treg gating on IFNg+	IFNg+ CD4+ T cells w/o Treg	percentage, median, iqr
					from CD4+ T cells w/o Treg gating on TNFa+	TNFa+ CD4+ T cells w/o Treg	percentage, median, iqr
					from CD4+ T cells w/o Treg gating on CD40L+	CD40L+ CD4+ T cells w/o Treg	percentage, median, iqr
					from CD4+ T cells w/o Treg gating on PD1+	PD1+ CD4+ T cells w/o Treg	percentage, median, iqr
					from CD4+ T cells w/o Treg gating on HLA-DR+	HLA-DR+ CD4+ T cells w/o Treg	percentage, median, iqr
					from CD4+ T cells w/o Treg gating on CTLA4+	CTLA4+ CD4+ T cells w/o Treg	percentage, median, iqr
					from CD4+ T cells w/o Treg gating on 4-1BB+	4-1BB+ CD4+ T cells w/o Treg	percentage, median, iqr
					from CD4+ T cells w/o Treg gating on CD25+	CD25+ CD4+ T cells w/o Treg	percentage, median, iqr
					from CD4+ T cells w/o Treg cells gating on CCR7+and CD45RA+	Naive CD4+ T cells	percentage
						from Naive CD4+ gating on RORgt+	RORgt+ Naive CD4+ T cells	percentage, median, iqr
						from Naive CD4+ gating on T-BET+	T-BET+ Naive CD4+ T cells	percentage, median, iqr
						from Naive CD4+ gating on GATA3+	GATA3+ Naive CD4+ T cells	percentage, median, iqr
						from Naive CD4+ gating on IL2+	IL2+ Naive CD4+ T cells	percentage, median, iqr
						from Naive CD4+ gating on IL4+	IL4+ Naive CD4+ T cells	percentage, median, iqr
						from Naive CD4+ gating on IL6+	IL6+ Naive CD4+ T cells	percentage, median, iqr
						from Naive CD4+ gating on IL10+	IL10+ Naive CD4+ T cells	percentage, median, iqr
						from Naive CD4+ gating on IL17+	IL17+ Naive CD4+ T cells	percentage, median, iqr
						from Naive CD4+ gating on IFNg+	IFNg+ Naive CD4+ T cells	percentage, median, iqr
						from Naive CD4+ gating on TNFa+	TNFa+ Naive CD4+ T cells	percentage, median, iqr
						from Naive CD4+ gating on CD40L+	CD40L+ Naive CD4+ T cells	percentage, median, iqr
						from Naive CD4+ gating on PD1+	PD1+ Naive CD4+ T cells	percentage, median, iqr
						from Naive CD4+ gating on HLA-DR+	HLA-DR+ Naive CD4+ T cells	percentage, median, iqr
						from Naive CD4+ gating on CTLA4+	CTLA4+ Naive CD4+ T cells	percentage, median, iqr
						from Naive CD4+ gating on 4-1BB+	4-1BB+ Naive CD4+ T cells	percentage, median, iqr
						from Naive CD4+ gating on CD25+	CD25+ Naive CD4+ T cells	percentage, median, iqr
					from CD4+ cells gating on CCR7+and CD45RA-	Central memory CD4+ T cells (TCM)	percentage
						from Central memory CD4+ gating on RORgt+	RORgt+ Central memory CD4+ T cells	percentage, median, iqr
							from RORgt+ Central memory CD4+ gating on IL17+	RORgt+IL17+ Central memory CD4+ T cells	percentage, median, iqr
							from RORgt+ Central memory CD4+ gating on IL6+	RORgt+IL6+ Central memory CD4+ T cells	percentage, median, iqr
							from RORgt+ Central memory CD4+ gating on TNFa+	RORgt+TNFa+ Central memory CD4+ T cells	percentage, median, iqr
							from RORgt+ Central memory CD4+ gating on IL2+	RORgt+IL2+ Central memory CD4+ T cells	percentage, median, iqr
							from RORgt+ Central memory CD4+ gating on IFNg+	RORgt+IFNg+ Central memory CD4+ T cells	percentage, median, iqr
							from RORgt+Central memory CD4+ gating on IL17+TNFa+	RORgt+IL17+TNFa+ Central memory CD4+ T cells	percentage, median, iqr
							from RORgt+ Central memory CD4+ gating on IL17+IL6+	RORgt+IL17+IL6+ Central memory CD4+ T cells	percentage, median, iqr
							from RORgt+Central memory CD4+ gating on IL6+TNFa+	RORgt+IL6+TNFa+ Central memory CD4+ T cells	percentage, median, iqr
								from RORgt+IL6+TNFa+ Central memory CD4+ T cells gating on IL17+	RORgt+IL17+IL6+TNFa+ Central memory CD4+ T cells	percentage, median, iqr
							from RORgt+ Central memory CD4+ gating on IL10+	RORgt+IL10+ Central memory CD4+ T cells	percentage, median, iqr
							from RORgt+ Central memory CD4+ gating on CD40L+	CD40L+ RORgt+ Central memory CD4+ T cells	percentage, median, iqr
							from RORgt+ Central memory CD4+ gating on PD1+	PD1+ RORgt+ Central memory CD4+ T cells	percentage, median, iqr
							from RORgt+ Central memory CD4+ gating on HLA-DR+	HLA-DR+ RORgt+ Central memory CD4+ T cells	percentage, median, iqr
							from RORgt+ Central memory CD4+ gating on CTLA4+	CTLA4+ RORgt+ Central memory CD4+ T cells	percentage, median, iqr
							from RORgt+ Central memory CD4+ gating on 4-1BB+	4-1BB+ RORgt+ Central memory CD4+ T cells	percentage, median, iqr
							from RORgt+ Central memory CD4+ gating on CD25+	CD25+ RORgt+ Central memory CD4+ T cells	percentage, median, iqr
						from Central memory CD4+ gating on T-BET+	T-BET+ Central memory CD4+ T cells	percentage, median, iqr
							from T-BET+ Central memory CD4+ gating on IL2+	T-BET+IL2+ Central memory CD4+ T cells	percentage, median, iqr
							from T-BET+ Central memory CD4+ gating on IFNg+	T-BET+ IFNg+ Central memory CD4+ T cells	percentage, median, iqr
							from T-BET+ Central memory CD4+ gating on TNFa+	T-BET+TNFa+ Central memory CD4+ T cells	percentage, median, iqr
							from T-BET+ Central memory CD4+ gating on IL2+IFNg+	T-BET+IL2+IFNg+ Central memory CD4+ T cells	percentage, median, iqr
							from T-BET+ Central memory CD4+ gating on TNFa+IFNg+	T-BET+TNFa+IFNg+ Central memory CD4+ T cells	percentage, median, iqr
							from T-BET+ Central memory CD4+ gating on IL2+TNFa+	T-BET+IL2+TNFa+ Central memory CD4+ T cells	percentage, median, iqr
								from T-BET+IL2+TNFa+ Central memory CD4+ T cells gating on IFNg+	T-BET+IL2+TNFa+IFNg+ Central memory CD4+ T cells	percentage, median, iqr
							from T-BET+ Central memory CD4+ gating on IL10+	T-BET+IL10+ Central memory CD4+ T cells	percentage, median, iqr
							from T-BET+ Central memory CD4+ gating on CD40L+	CD40L+ T-BET+ Central memory CD4+ T cells	percentage, median, iqr
							from T-BET+ Central memory CD4+ gating on PD1+	PD1+ T-BET+ Central memory CD4+ T cells	percentage, median, iqr
							from T-BET+ Central memory CD4+ gating on HLA-DR+	HLA-DR+ T-BET+ Central memory CD4+ T cells	percentage, median, iqr
							from T-BET+ Central memory CD4+ gating on CTLA4+	CTLA4+ T-BET+ Central memory CD4+ T cells	percentage, median, iqr
							from T-BET+ Central memory CD4+ gating on 4-1BB+	4-1BB+ T-BET+ Central memory CD4+ T cells	percentage, median, iqr
							from T-BET+ Central memory CD4+ gating on CD25+	CD25+ T-BET+ Central memory CD4+ T cells	percentage, median, iqr
						from Central memory CD4+ gating on T-BET+RORgt+	T-BET+RORgt+ Central memory CD4+ T cells	percentage, median, iqr
							from T-BET+RORgt+ Central memory CD4+ gating on IL17+	T-BET+RORgt+IL17+ Central memory CD4+ T cells	percentage, median, iqr
							from T-BET+RORgt+ Central memory CD4+ gating on IFNg+	T-BET+RORgt+IFNg+ Central memory CD4+ T cells	percentage, median, iqr
							from T-BET+RORgt+ Central memory CD4+ gating on IL17+IFNg+	T-BET+RORgt+IL17+IFNg+ Central memory CD4+ T cells	percentage, median, iqr
						from Central memory CD4+ gating on GATA3+	GATA3+ Central memory CD4+ T cells	percentage, median, iqr
							from GATA3+ Central memory CD4+ gating on IL4+	GATA3+IL4+ Central memory CD4+ T cells	percentage, median, iqr
							from GATA3+ Central memory CD4+ gating on TNFa+	GATA3+TNFa+ Central memory CD4+ T cells	percentage, median, iqr
							from GATA3+ Central memory CD4+ gating on TNFa+IL4+	GATA3+TNFa+IL4+ Central memory CD4+ T cells	percentage, median, iqr
							from GATA3+ Central memory CD4+ gating on IL2+	GATA3+IL2+ Central memory CD4+ T cells	percentage, median, iqr
							from GATA3+ Central memory CD4+ gating on IL10+	GATA3+IL10+ Central memory CD4+ T cells	percentage, median, iqr
							from GATA3+ Central memory CD4+ gating on CD40L+	CD40L+ GATA3+ Central memory CD4+ T cells	percentage, median, iqr
							from GATA3+ Central memory CD4+ gating on PD1+	PD1+ GATA3+ Central memory CD4+ T cells	percentage, median, iqr
							from GATA3+ Central memory CD4+ gating on HLA-DR+	HLA-DR+ GATA3+ Central memory CD4+ T cells	percentage, median, iqr
							from GATA3+ Central memory CD4+ gating on CTLA4+	CTLA4+ GATA3+ Central memory CD4+ T cells	percentage, median, iqr
							from GATA3+ Central memory CD4+ gating on 4-1BB+	4-1BB+ GATA3+ Central memory CD4+ T cells	percentage, median, iqr
							from GATA3+ Central memory CD4+ gating on CD25+	CD25+ GATA3+ Central memory CD4+ T cells	percentage, median, iqr
						from Central memory CD4+ gating on IL2+	IL2+ Central memory CD4+ T cells	percentage, median, iqr
						from Central memory CD4+ gating on IL4+	IL4+ Central memory CD4+ T cells	percentage, median, iqr
						from Central memory CD4+ gating on IL6+	IL6+ Central memory CD4+ T cells	percentage, median, iqr
						from Central memory CD4+ gating on IL10+	IL10+ Central memory CD4+ T cells	percentage, median, iqr
						from Central memory CD4+ gating on IL17+	IL17+ Central memory CD4+ T cells	percentage, median, iqr
						from Central memory CD4+ gating on IFNg+	IFNg+ Central memory CD4+ T cells	percentage, median, iqr
						from Central memory CD4+ gating on TNFa+	TNFa+ Central memory CD4+ T cells	percentage, median, iqr
						from Central memory CD4+ gating on CD40L+	CD40L+ Central memory CD4+ T cells	percentage, median, iqr
						from Central memory CD4+ gating on PD1+	PD1+ Central memory CD4+ T cells	percentage, median, iqr
						from Central memory CD4+ gating on HLA-DR+	HLA-DR+ Central memory CD4+ T cells	percentage, median, iqr
						from Central memory CD4+ gating on CTLA4+	CTLA4+ Central memory CD4+ T cells	percentage, median, iqr
						from Central memory CD4+ gating on 4-1BB+	4-1BB+ Central memory CD4+ T cells	percentage, median, iqr
						from Central memory CD4+ gating on CD25+	CD25+ Central memory CD4+ T cells	percentage, median, iqr
					from CD4+ cells gating on CCR7-and CD45RA-	Effector memory CD4+ T cells (TEM)	percentage
						from Effector memory CD4+ gating on RORgt+	RORgt+ Effector memory CD4+ T cells	percentage, median, iqr
							from RORgt+ Effector memory CD4+ gating on IL17+	RORgt+IL17+ Effector memory CD4+ T cells	percentage, median, iqr
							from RORgt+ Effector memory CD4+ gating on IL6+	RORgt+IL6+ Effector memory CD4+ T cells	percentage, median, iqr
							from RORgt+ Effector memory CD4+ gating on TNFa+	RORgt+TNFa+ Effector memory CD4+ T cells	percentage, median, iqr
							from RORgt+ Effector memory CD4+ gating on IL2+	RORgt+IL2+ Effector memory CD4+ T cells	percentage, median, iqr
							from RORgt+ Effector memory CD4+ gating on IFNg+	RORgt+IFNg+ Effector memory CD4+ T cells	percentage, median, iqr
							from RORgt+ Effector memory CD4+ gating on IL17+TNFa+	RORgt+IL17+TNFa+ Effector memory CD4+ T cells	percentage, median, iqr
							from RORgt+ Effector memory CD4+ gating on IL17+IL6+	RORgt+IL17+IL6+ Effector memory CD4+ T cells	percentage, median, iqr
							from RORgt+ Effector memory CD4+ gating on IL6+TNFa+	RORgt+IL6+TNFa+ Effector memory CD4+ T cells	percentage, median, iqr
								from RORgt+IL6+TNFa+ Effector memory CD4+ T cells gating on IL17+	RORgt+IL17+IL6+TNFa+ Effector memory CD4+ T cells	percentage, median, iqr
							from RORgt+ Effector memory CD4+ gating on IL10+	RORgt+IL10+ Central memory CD4+ T cells	percentage, median, iqr
							from RORgt+ Effector memory CD4+ gating on CD40L+	CD40L+ RORgt+ Effector memory CD4+ T cells	percentage, median, iqr
							from RORgt+ Effector memory CD4+ gating on PD1+	PD1+ RORgt+ Effector memory CD4+ T cells	percentage, median, iqr
							from RORgt+ Effector memory CD4+ gating on HLA-DR+	HLA-DR+ RORgt+ Effector memory CD4+ T cells	percentage, median, iqr
							from RORgt+ Effector memory CD4+ gating on CTLA4+	CTLA4+ RORgt+ Effector memory CD4+ T cells	percentage, median, iqr
							from RORgt+ Effector memory CD4+ gating on 4-1BB+	4-1BB+ RORgt+ Effector memory CD4+ T cells	percentage, median, iqr
							from RORgt+ Effector memory CD4+ gating on CD25+	CD25+ RORgt+ Effector memory CD4+ T cells	percentage, median, iqr
						from Effector memory CD4+ gating on T-BET+	T-BET+ Effector memory CD4+ T cells	percentage, median, iqr
							from T-BET+ Effector memory CD4+ gating on IL2+	T-BET+IL2+ Effector memory CD4+ T cells	percentage, median, iqr
							from T-BET+ Effector memory CD4+ gating on IFNg+	T-BET+ IFNg+ Effector memory CD4+ T cells	percentage, median, iqr
							from T-BET+ Effector memory CD4+ gating on TNFa+	T-BET+TNFa+ Effector memory CD4+ T cells	percentage, median, iqr
							from T-BET+ Effector memory CD4+ gating on IL2+IFNg+	T-BET+IL2+IFNg+ Effector memory CD4+ T cells	percentage, median, iqr
							from T-BET+ Effector memory CD4+ gating on TNFa+IFNg+	T-BET+TNFa+IFNg+ Effector memory CD4+ T cells	percentage, median, iqr
							from T-BET+ Effector memory CD4+ gating on IL2+TNFa+	T-BET+IL2+TNFa+ Effector memory CD4+ T cells	percentage, median, iqr
								from T-BET+IL2+TNFa+ Effector memory CD4+ T cells gating on IFNg+	T-BET+IL2+TNFa+IFNg+ Effector memory CD4+ T cells	percentage, median, iqr
							from T-BET+ Effector memory CD4+ gating on IL10+	T-BET+IL10+ Effector memory CD4+ T cells	percentage, median, iqr
							from T-BET+ Effector memory CD4+ gating on CD40L+	CD40L+ T-BET+ Effector memory CD4+ T cells	percentage, median, iqr
							from T-BET+ Effector memory CD4+ gating on PD1+	PD1+ T-BET+ Effectormemory CD4+ T cells	percentage, median, iqr
							from T-BET+ Effector memory CD4+ gating on HLA-DR+	HLA-DR+ T-BET+ Effector memory CD4+ T cells	percentage, median, iqr
							from T-BET+ Effector memory CD4+ gating on CTLA4+	CTLA4+ T-BET+ Effector memory CD4+ T cells	percentage, median, iqr
							from T-BET+ Effector memory CD4+ gating on 4-1BB+	4-1BB+ T-BET+ Effector memory CD4+ T cells	percentage, median, iqr
							from T-BET+ Effector memory CD4+ gating on CD25+	CD25+ T-BET+ Effector memory CD4+ T cells	percentage, median, iqr
						from Effector memory CD4+ gating on T-BET+RORgt+	T-BET+RORgt+ Effector memory CD4+ T cells	percentage, median, iqr
							from T-BET+RORgt+ effector memory CD4+ gating on IL17+	T-BET+RORgt+IL17+ effector memory CD4+ T cells	percentage, median, iqr
							from T-BET+RORgt+ effector memory CD4+ gating on IFNg+	T-BET+RORgt+IFNg+ effector memory CD4+ T cells	percentage, median, iqr
							from T-BET+RORgt+ effector memory CD4+ gating on IL17+IFNg+	T-BET+RORgt+IL17+IFNg+Effector memory CD4+ T cells	percentage, median, iqr
						from Effector memory CD4+ gating on GATA3+	GATA3+ Effector memory CD4+ T cells	percentage, median, iqr
							from GATA3+ Effector memory CD4+ gating on IL4+	GATA3+IL4+ Effector memory CD4+ T cells	percentage, median, iqr
							from GATA3+ Effector memory CD4+ gating on TNFa+	GATA3+TNFa+ Effector memory CD4+ T cells	percentage, median, iqr
							from GATA3+ Effector memory CD4+ gating on TNFa+IL4+	GATA3+TNFa+IL4+ Effector memory CD4+ T cells	percentage, median, iqr
							from GATA3+ Effector memory CD4+ gating on IL2+	GATA3+IL2+ Effector memory CD4+ T cells	percentage, median, iqr
							from GATA3+ Effector memory CD4+ gating on IL10+	GATA3+IL10+ Effector memory CD4+ T cells	percentage, median, iqr
							from GATA3+ Effector memory CD4+ gating on CD40L+	CD40L+ GATA3+ Effector memory CD4+ T cells	percentage, median, iqr
							from GATA3+ Effector memory CD4+ gating on PD1+	PD1+ GATA3+ Effector memory CD4+ T cells	percentage, median, iqr
							from GATA3+ Effector memory CD4+ gating on HLA-DR+	HLA-DR+ GATA3+ Effector memory CD4+ T cells	percentage, median, iqr
							from GATA3+ Effector memory CD4+ gating on CTLA4+	CTLA4+ GATA3+ Effector memory CD4+ T cells	percentage, median, iqr
							from GATA3+ Effector memory CD4+ gating on 4-1BB+	4-1BB+ GATA3+ Effector memory CD4+ T cells	percentage, median, iqr
							from GATA3+ Effector memory CD4+ gating on CD25+	CD25+ GATA3+ Effector memory CD4+ T cells	percentage, median, iqr
						from Effector memory CD4+ gating on IL2+	IL2+ Effector memory CD4+ T cells	percentage, median, iqr
						from Effector memory CD4+ gating on IL4+	IL4+ Effector memory CD4+ T cells	percentage, median, iqr
						from Effector memory CD4+ gating on IL6+	IL6+ Effector memory CD4+ T cells	percentage, median, iqr
						from Effector memory CD4+ gating on IL10+	IL10+ Effector memory CD4+ T cells	percentage, median, iqr
						from Effector memory CD4+ gating on IL17+	IL17+ Effector memory CD4+ T cells	percentage, median, iqr
						from Effector memory CD4+ gating on IFNg+	IFNg+ Effector memory CD4+ T cells	percentage, median, iqr
						from Effector memory CD4+ gating on TNFa+	TNFa+ Effector memory CD4+ T cells	percentage, median, iqr
						from Effector memory CD4+ gating on CD40L+	CD40L+ Effector memory CD4+ T cells	percentage, median, iqr
						from Effector memory CD4+ gating on PD1+	PD1+ Effector memory CD4+ T cells	percentage, median, iqr
						from Effector memory CD4+ gating on HLA-DR+	HLA-DR+ Effector memory CD4+ T cells	percentage, median, iqr
						from Effector memory CD4+ gating on CTLA4+	CTLA4+ Effector memory CD4+ T cells	percentage, median, iqr
						from Effector memory CD4+ gating on 4-1BB+	4-1BB+Effector memory CD4+ T cells	percentage, median, iqr
						from Effector memory CD4+ gating on CD25+	CD25+ Effector memory CD4+ T cells	percentage, median, iqr
					from CD4+ cells gating on CCR7-and CD45RA+	Effector memory RA CD4+ T cells (TEMRA)	percentage
						from TEMRA CD4+ gating on RORgt+	RORgt+ TEMRA CD4+ T cells	percentage, median, iqr
							from RORgt+ TEMRA CD4+ gating on IL17+	RORgt+IL17+ TEMRA CD4+ T cells	percentage, median, iqr
							from RORgt+ TEMRA CD4+ gating on IL6+	RORgt+IL6+ TEMRA CD4+ T cells	percentage, median, iqr
							from RORgt+ TEMRA CD4+ gating on TNFa+	RORgt+TNFa+ TEMRA CD4+ T cells	percentage, median, iqr
							from RORgt+ TEMRA CD4+ gating on IL2+	RORgt+IL2+ TEMRA CD4+ T cells	percentage, median, iqr
							from RORgt+ TEMRA CD4+ gating on IFNg+	RORgt+IFNg+ TEMRA CD4+ T cells	percentage, median, iqr
							from RORgt+ TEMRA CD4+ gating on IL17+TNFa+	RORgt+IL17+TNFa+ TEMRA CD4+ T cells	percentage, median, iqr
							from RORgt+ TEMRA CD4+ gating on IL17+IL6+	RORgt+IL17+IL6+ TEMRA CD4+ T cells	percentage, median, iqr
							from RORgt+ TEMRA CD4+ gating on IL6+TNFa+	RORgt+IL6+TNFa+ TEMRA CD4+ T cells	percentage, median, iqr
								from RORgt+IL6+TNFa+ TEMRA CD4+ T cells gating on IL17+	RORgt+IL17+IL6+TNFa+ TEMRA CD4+ T cells	percentage, median, iqr
							from RORgt+ TEMRA CD4+ gating on IL10+	RORgt+IL10+ TEMRA CD4+ T cells	percentage, median, iqr
							from RORgt+ TEMRA CD4+ gating on CD40L+	CD40L+ RORgt+ TEMRA CD4+ T cells	percentage, median, iqr
							from RORgt+ TEMRA CD4+ gating on PD1+	PD1+ RORgt+ TEMRA CD4+ T cells	percentage, median, iqr
							from RORgt+ TEMRA CD4+ gating on HLA-DR+	HLA-DR+ RORgt+ TEMRA CD4+ T cells	percentage, median, iqr
							from RORgt+ TEMRA CD4+ gating on CTLA4+	CTLA4+ RORgt+ TEMRA CD4+ T cells	percentage, median, iqr
							from RORgt+ TEMRA CD4+ gating on 4-1BB+	4-1BB+ RORgt+ TEMRA CD4+ T cells	percentage, median, iqr
							from RORgt+ TEMRA CD4+ gating on CD25+	CD25+ RORgt+ TEMRA CD4+ T cells	percentage, median, iqr
						from TEMRA CD4+ gating on T-BET+	T-BET+ TEMRA CD4+ T cells	percentage, median, iqr
							from T-BET+ TEMRA CD4+ gating on IL2+	T-BET+IL2+ TEMRA CD4+ T cells	percentage, median, iqr
							from T-BET+ TEMRA CD4+ gating on IFNg+	T-BET+ IFNg+ TEMRA CD4+ T cells	percentage, median, iqr
							from T-BET+ TEMRA CD4+ gating on TNFa+	T-BET+TNFa+ TEMRA CD4+ T cells	percentage, median, iqr
							from T-BET+ TEMRA CD4+ gating on IL2+IFNg+	T-BET+IL2+IFNg+ TEMRA CD4+ T cells	percentage, median, iqr
							from T-BET+ TEMRA CD4+ gating on TNFa+IFNg+	T-BET+TNFa+IFNg+ TEMRA CD4+ T cells	percentage, median, iqr
							from T-BET+ TEMRA CD4+ gating on IL2+TNFa+	T-BET+IL2+TNFa+ TEMRA CD4+ T cells	percentage, median, iqr
								from T-BET+IL2+TNFa+ TEMRA CD4+ T cells gating on IFNg+	T-BET+IL2+TNFa+IFNg+ TEMRA CD4+ T cells	percentage, median, iqr
							from T-BET+ TEMRA CD4+ gating on IL10+	T-BET+IL10+ TEMRA CD4+ T cells	percentage, median, iqr
							from T-BET+ TEMRA CD4+ gating on CD40L+	CD40L+ T-BET+ TEMRA CD4+ T cells	percentage, median, iqr
							from T-BET+ TEMRA CD4+ gating on PD1+	PD1+ T-BET+ TEMRA CD4+ T cells	percentage, median, iqr
							from T-BET+ TEMRA CD4+ gating on HLA-DR+	HLA-DR+ T-BET+ TEMRA CD4+ T cells	percentage, median, iqr
							from T-BET+ TEMRA CD4+ gating on CTLA4+	CTLA4+ T-BET+ TEMRA CD4+ T cells	percentage, median, iqr
							from T-BET+ TEMRA CD4+ gating on 4-1BB+	4-1BB+ T-BET+ TEMRA CD4+ T cells	percentage, median, iqr
							from T-BET+ TEMRA CD4+ gating on CD25+	CD25+ T-BET+ TEMRA CD4+ T cells	percentage, median, iqr
						from TEMRA CD4+ gating on T-BET+RORgt+	T-BET+RORgt+ TEMRA CD4+ T cells	percentage, median, iqr
							from T-BET+RORgt+ TEMRA CD4+ gating on IL17+	T-BET+RORgt+IL17+ TEMRA CD4+ T cells	percentage, median, iqr
							from T-BET+RORgt+ TEMRA CD4+ gating on IFNg+	T-BET+RORgt+IFNg+ TEMRA CD4+ T cells	percentage, median, iqr
							from T-BET+RORgt+ TEMRA CD4+ gating on IL17+IFNg+	T-BET+RORgt+IL17+IFNg+TEMRA CD4+ T cells	percentage, median, iqr
						from TEMRA CD4+ gating on GATA3+	GATA3+ TEMRA CD4+ T cells	percentage, median, iqr
							from GATA3+ TEMRA CD4+ gating on IL4+	GATA3+IL4+ TEMRA CD4+ T cells	percentage, median, iqr
							from GATA3+ TEMRA CD4+ gating on TNFa+	GATA3+TNFa+ TEMRA CD4+ T cells	percentage, median, iqr
							from GATA3+ TEMRA CD4+ gating on TNFa+IL4+	GATA3+TNFa+IL4+ TEMRA CD4+ T cells	percentage, median, iqr
							from GATA3+ TEMRA CD4+ gating on IL10+	GATA3+IL10+ TEMRA CD4+ T cells	percentage, median, iqr
							from GATA3+ TEMRA CD4+ gating on IL2+	GATA3+IL2+ TEMRA CD4+ T cells	percentage, median, iqr
							from GATA3+ TEMRA CD4+ gating on CD40L+	CD40L+ GATA3+ TEMRA CD4+ T cells	percentage, median, iqr
							from GATA3+ TEMRA CD4+ gating on PD1+	PD1+ GATA3+ TEMRA CD4+ T cells	percentage, median, iqr
							from GATA3+ TEMRA CD4+ gating on HLA-DR+	HLA-DR+ GATA3+ TEMRA CD4+ T cells	percentage, median, iqr
							from GATA3+ TEMRA CD4+ gating on CTLA4+	CTLA4+ GATA3+ TEMRA CD4+ T cells	percentage, median, iqr
							from GATA3+ TEMRA CD4+ gating on 4-1BB+	4-1BB+ GATA3+ TEMRA CD4+ T cells	percentage, median, iqr
							from GATA3+ TEMRA CD4+ gating on CD25+	CD25+ GATA3+ TEMRA CD4+ T cells	percentage, median, iqr
						from TEMRA CD4+ gating on IL2+	IL2+ TEMRA CD4+ T cells	percentage, median, iqr
						from TEMRA CD4+ gating on IL4+	IL4+ TEMRA CD4+ T cells	percentage, median, iqr
						from TEMRA CD4+ gating on IL6+	IL6+ TEMRA CD4+ T cells	percentage, median, iqr
						from TEMRA CD4+ gating on IL10+	IL10+ TEMRA CD4+ T cells	percentage, median, iqr
						from TEMRA CD4+ gating on IL17+	IL17+ TEMRA CD4+ T cells	percentage, median, iqr
						from TEMRA CD4+ gating on IFNg+	IFNg+ TEMRA CD4+ T cells	percentage, median, iqr
						from TEMRA CD4+ gating on TNFa+	TNFa+ TEMRA CD4+ T cells	percentage, median, iqr
						from TEMRA CD4+ gating on CD40L+	CD40L+ TEMRA CD4+ T cells	percentage, median, iqr
						from TEMRA CD4+ gating on PD1+	PD1+ TEMRA CD4+ T cells	percentage, median, iqr
						from TEMRA CD4+ gating on HLA-DR+	HLA-DR+ TEMRA CD4+ T cells	percentage, median, iqr
						from TEMRA CD4+ gating on CTLA4+	CTLA4+ TEMRA CD4+ T cells	percentage, median, iqr
						from TEMRA CD4+ gating on 4-1BB+	4-1BB+ TEMRA CD4+ T cells	percentage, median, iqr
						from TEMRA CD4+ gating on CD25+	CD25+ TEMRA CD4+ T cells	percentage, median, iqr
				From CD4+ gating. Exclusion gate,Exclude Treg, exclude naive CD4+ cells (CD45RA+CCR7+), keep only TCM, TEM and TEMRA all merged together.	T helper (Th)
					from Th gating on T-BET+RORgt-	Th1 cells	percentage, median, iqr
						from Th1 gating on IL2+	IL2+ Th1 T cells	percentage, median, iqr
						from Th1 gating on IFNg+	IFNg+ Th1 T cells	percentage, median, iqr
						from Th1 gating on TNFa+	TNFa+ Th1 T cells	percentage, median, iqr
						from Th1 gating on IL2+IFNg+	IL2+IFNg+ Th1 T cells	percentage, median, iqr
						from Th1 gating on TNFa+IFNg+	TNFa+IFNg+ Th1 T cells	percentage, median, iqr
						from Th1 gating on IL2+TNFa+	IL2+TNFa+ Th1 T cells	percentage, median, iqr
							from IL2+TNFa+ Th1 CD4+ T cells gating on IFNg+	IL2+TNFa+IFNg+ Th1 T cells	percentage, median, iqr
						from Th1 gating on IL10+	IL10+ Th1 T cells	percentage, median, iqr
						from Th1 gating on CD40L+	CD40L+ Th1 T cells	percentage, median, iqr
						from Th1 gating on PD1+	PD1+ Th1 T cells	percentage, median, iqr
						from Th1 gating on HLA-DR+	HLA-DR+ Th1 T cells	percentage, median, iqr
						from Th1 gating on CTLA4+	CTLA4+ Th1 T cells	percentage, median, iqr
						from Th1 gating on 4-1BB+	4-1BB+ Th1 T cells	percentage, median, iqr
						from Th1 gating on CD25+	CD25+ Th1 T cells	percentage, median, iqr
						from Th1 gating on CCR7+CD45RA-	Central memory Th1	percentage, median, iqr
						from Th1 gating on CCR7-CD45RA-	Effector memory Th1	percentage, median, iqr
						from Th1 gating on CCR7-CD45RA+	TEMRA Th1	percentage, median, iqr
					from Th gating on GATA3+	Th2 cells	percentage, median, iqr
						from Th2 gating on IL4+	IL4+ Th2 T cells	percentage, median, iqr
						from Th2 gating on TNFa+	TNFa+ Th2 T cells	percentage, median, iqr
						from Th2 gating on TNFa+IL4+	TNFa+IL4+ Th2 T cells	percentage, median, iqr
						from Th2 gating on IL10+	IL10+ Th2 T cells	percentage, median, iqr
						from Th2 gating on CD40L+	CD40L+ Th2 T cells	percentage, median, iqr
						from Th2 gating on PD1+	PD1+ Th2 T cells	percentage, median, iqr
						from Th2 gating on HLA-DR+	HLA-DR+ Th2 T cells	percentage, median, iqr
						from Th2 gating on CTLA4+	CTLA4+ Th2 T cells	percentage, median, iqr
						from Th2 gating on 4-1BB+	4-1BB+ Th2 T cells	percentage, median, iqr
						from Th2 gating on CD25+	CD25+ Th2 T cells	percentage, median, iqr
						from Th2 gating on CCR7+CD45RA-	Central memory Th2	percentage, median, iqr
						from Th2 gating on CCR7-CD45RA-	Effector memory Th2	percentage, median, iqr
						from Th2 gating on CCR7-CD45RA+	TEMRA Th2	percentage, median, iqr
					from Th gating on RORgt+T-Bet-	RORgt+T-Bet- Th cells	percentage, median, iqr
						from RORgt+T-Bet- gating on IL17+	Th17 T cells	percentage, median, iqr
						from RORgt+T-Bet- gating on IL6+	IL6+ RORgt+T-Bet- Th cells	percentage, median, iqr
						from RORgt+T-Bet- gating on TNFa+	TNFa+ RORgt+T-Bet- Th cells	percentage, median, iqr
						from RORgt+T-Bet- gating on IL2+	IL2+ RORgt+T-Bet- Th cells	percentage, median, iqr
						from RORgt+T-Bet- gating on IFNg+	IFNg+ RORgt+T-Bet- Th cells	percentage, median, iqr
						from RORgt+T-Bet- gating on IL17+TNFa+	TNFa+ Th17 T cells	percentage, median, iqr
						from RORgt+T-Bet- gating on IL17+IL6+	IL6+ Th17 T cells	percentage, median, iqr
						from RORgt+T-Bet- gating on IL6+TNFa+	IL6+TNFa+ RORgt+T-Bet- Th cells	percentage, median, iqr
							from IL6+TNFa+ RORgt+T-Bet- cells gating on IL17+	IL17+IL6+TNFa+ Th17 T cells	percentage, median, iqr
						from RORgt+T-Bet- gating on IL10+	IL10+ Th17 T cells	percentage, median, iqr
						from RORgt+T-Bet- gating on CD40L+	CD40L+ RORgt+T-Bet-Th cells	percentage, median, iqr
						from RORgt+T-Bet- gating on PD1+	PD1+ RORgt+T-Bet- Th cells	percentage, median, iqr
						from RORgt+T-Bet- gating on HLA-DR+	HLA-DR+ RORgt+T-Bet- Th cells	percentage, median, iqr
						from RORgt+T-Bet- gating on CTLA4+	CTLA4+ RORgt+T-Bet- Th cells	percentage, median, iqr
						from RORgt+T-Bet- gating on 4-1BB+	4-1BB+ RORgt+T-Bet- Th cells	percentage, median, iqr
						from RORgt+T-Bet- gating on CD25+	CD25+ RORgt+T-Bet- Th cells	percentage, median, iqr
						from RORgt+T-Bet- gating on CCR7+CD45RA-	Central memory RORgt+T-Bet- Th cells	percentage, median, iqr
						from RORgt+T-Bet- gating on CCR7-CD45RA-	Effector memory RORgt+T-Bet- Th cells	percentage, median, iqr
						from RORgt+T-Bet- gating on CCR7-CD45RA+	TEMRA RORgt+T-Bet- Th cells	percentage, median, iqr
					from Th gating on RORgt+TBET+	Th1* T cells	percentage, median, iqr
						from Th1* gating on IL17+	IL17+ Th1* T cells	percentage, median, iqr
						from Th1* gating on IL6+	IL6+ Th1* T cells	percentage, median, iqr
						from Th1* gating on TNFa+	TNFa+ Th1* T cells	percentage, median, iqr
						from Th1* gating on IL2+	IL2+ Th1* T cells	percentage, median, iqr
						from Th1* gating on IFNg+	IFNg+ Th1* T cells	percentage, median, iqr
						from Th1* gating on IFNg+IL17+	IL17+IFNg+ Th1* T cells	percentage, median, iqr
						from Th1* gating on CD40L+	CD40L+ Th1* T cells	percentage, median, iqr
						from Th1* gating on PD1+	PD1+ Th1* T cells	percentage, median, iqr
						from Th1* gating on HLA-DR+	HLA-DR+ Th1* T cells	percentage, median, iqr	percentage, median, iqr
						from Th1* gating on CTLA4+	CTLA4+ Th1* T cells	percentage, median, iqr
						from Th1* gating on 4-1BB+	4-1BB+ Th1* T cells	percentage, median, iqr
						from Th1* gating on CD25+	CD25+ Th1* T cells	percentage, median, iqr
						from Th1* gating on CCR7+CD45RA-	Central memory Th1*	percentage, median, iqr
						from Th1* gating on CCR7-CD45RA-	Effector memory Th1*	percentage, median, iqr
						from Th1* gating on CCR7-CD45RA+	TEMRA Th1*	percentage, median, iqr
					from Th gating on IL10+	Th10 T cells	percentage, median, iqr
						from Th10 gating on GATA3+	GATA3+ Th10 T cells	percentage, median, iqr
						from Th10 gating on TBET+	TBET+ Th10 T cells	percentage, median, iqr
						from Th10 gating on RORgt+	RORgt+ Th10 T cells	percentage, median, iqr
						from Th10 gating on IL2+	IL2+ Th10 T cells	percentage, median, iqr
						from Th10 gating on IL4+	IL4+ Th10 T cells	percentage, median, iqr
						from Th10 gating on IL6+	IL6+ Th10 T cells	percentage, median, iqr
						from Th10 gating on IFNg+	IFNg+ Th10 T cells	percentage, median, iqr
						from Th10 gating on TNFa+	TNFa+ Th10 T cells	percentage, median, iqr
						from Th10 gating on CD40L+	CD40L+ Th10 T cells	percentage, median, iqr
						from Th10 gating on PD1+	PD1+ Th10 T cells	percentage, median, iqr
						from Th10 gating on CD25+	CD25+ Th10 T cells	percentage, median, iqr
						from Th10 gating on HLA-DR+	HLA-DR+ Th10 T cells	percentage, median, iqr
						from Th10 gating on CTLA4+	CTLA4+ Th10 T cells	percentage, median, iqr
						from Th10 gating on 4-1BB+	4-1BB+ Th10 T cells	percentage, median, iqr
						from Th10 gating on CCR7+CD45RA-	Central memory Th10	percentage, median, iqr
						from Th10 gating on CCR7-CD45RA-	Effector memory Th10	percentage, median, iqr
						from Th10 gating on CCR7-CD45RA+	TEMRA Th10	percentage, median, iqr
				from CD4+ cells gating on FoxP3+ CD25+	Regulatory T cells (Treg)
					from Treg gating on RORgt+	RORgt+ Treg	percentage, median, iqr
					from Treg gating on T-BET+	T-BET+ Treg	percentage, median, iqr
					from gating on GATA3+	GATA3+ Treg	percentage, median, iqr
					from Treg gating on IL2+	IL2+ Treg	percentage, median, iqr
					from Treg gating on IL4+	IL4+ Treg	percentage, median, iqr
					from Treg gating on IL6+	IL6+ Treg	percentage, median, iqr
					from Treg gating on IL10+	IL10+ Treg	percentage, median, iqr
					from Treg gating on IL17+	IL17+ Treg	percentage, median, iqr
					from Treg gating on IFNg+	IFNg+ Treg	percentage, median, iqr
					from Treg gating on TNFa+	TNFa+ Treg	percentage, median, iqr
					from Treg gating on CD40L+	CD25+ Treg	percentage, median, iqr
					from Treg gating on CD40L+	CD40L+ Treg	percentage, median, iqr
					from Treg gating on PD1+	PD1+ Treg	percentage, median, iqr
					from Treg gating on HLA-DR+	HLA-DR+ Treg	percentage, median, iqr
					from Treg gating on CTLA4+	CTLA4+ Treg	percentage, median, iqr
					from Treg gating on 4-1BB+	4-1BB+ Treg	percentage, median, iqr
					from Treg gating on CCR7+and CD45RA+	Naive Treg cells	percentage
						from naive Treg gating on RORgt+	RORgt+ naive Treg	percentage, median, iqr
						from naive Treg gating on T-BET+	T-BET+ naive Treg	percentage, median, iqr
						from naive Treg gating on GATA3+	GATA3+ naive Treg	percentage, median, iqr
						from naive Treg gating on IL2+	IL2+ naive Treg	percentage, median, iqr
						from naive Treg gating on IL4+	IL4+ naive Treg	percentage, median, iqr
						from naive Treg gating on IL6+	IL6+ naive Treg	percentage, median, iqr
						from naive Treg gating on IL10+	IL10+ naive Treg	percentage, median, iqr
						from naive Treg gating on IL17+	IL17+ naive Treg	percentage, median, iqr
						from naive Treg gating on IFNg+	IFNg+ naiveTreg	percentage, median, iqr
						from naive Treg gating on TNFa+	TNFa+ naive Treg	percentage, median, iqr
						from naive Treg gating on CD25+	CD25+ naive Treg	percentage, median, iqr
						from naive Treg gating on CD40L+	CD40L+ naive Treg	percentage, median, iqr
						from naive Treg gating on PD1+	PD1+ naive Treg	percentage, median, iqr
						from naive Treg gating on HLA-DR+	HLA-DR+ naive Treg	percentage, median, iqr
						from naive Treg gating on CTLA4+	CTLA4+ naive Treg	percentage, median, iqr
						from naive Treg gating on 4-1BB+	4-1BB+ naive Treg	percentage, median, iqr
					from Treg gating on CCR7+and CD45RA-	Central memory Treg (TCM)	percentage
						from Central memory Treg gating on RORgt+	RORgt+ Central memory Treg cells	percentage, median, iqr
							from RORgt+ Central memory Treg gating on IL17+	RORgt+IL17+ Central memory Treg
							from RORgt+ Central memory Treg gating on IL6+	RORgt+IL6+ Central memory Treg
							from RORgt+ Central memory Treg gating on TNFa+	RORgt+TNFa+ Central memory Treg
							from RORgt+ Central memory Treg gating on IL2+	RORgt+IL2+ Central memory Treg
							from RORgt+ Central memory Treg gating on IFNg+	RORgt+IFNg+ Central memory Treg
							from RORgt+Central memory Treg gating on IL17+TNFa+	RORgt+IL17+TNFa+ Central memory Treg
							from RORgt+ Central memory Treg gating on IL17+IL6+	RORgt+IL17+IL6+ Central memory Treg
							from RORgt+Central memory Treg gating on IL6+TNFa+	RORgt+IL6+TNFa+ Central memory Treg
								from RORgt+IL6+TNFa+ Central memory Treg gating on IL17+	RORgt+IL17+IL6+TNFa+ Treg	percentage, median, iqr
							from RORgt+ Central memory Treg gating on IL10+	RORgt+IL10+ Central memory Treg
							from RORgt+ Central memory Treg gating on CD25+	CD25+ RORgt+ Central memory Treg
							from RORgt+ Central memory Treg gating on CD40L+	CD40L+ RORgt+ Central memory Treg
							from RORgt+ Central memory Treg gating on PD1+	PD1+ RORgt+ Central memory Treg
							from RORgt+ Central memory Treg gating on HLA-DR+	HLA-DR+ RORgt+ Central memory Treg
							from RORgt+ Central memory Treg gating on CTLA4+	CTLA4+ RORgt+ Central memory Treg
							from RORgt+ Central memory Treg gating on 4-1BB+	4-1BB+ RORgt+ Central memory Treg
						from Central memory Treg gating on T-BET+	T-BET+ Central memory Treg	percentage, median, iqr
							from T-BET+ Central memory Treg gating on IL2+	T-BET+IL2+ Central memory Treg
							from T-BET+ Central memory Treg gating on IFNg+	T-BET+ IFNg+ Central memory Treg
							from T-BET+ Central memory Treg gating on TNFa+	T-BET+TNFa+ Central memory Treg
							from T-BET+ Central memory Treg gating on IL2+IFNg+	T-BET+IL2+IFNg+ Central memory Treg
							from T-BET+ Central memory Treg gating on TNFa+IFNg+	T-BET+TNFa+IFNg+ Central memory Treg
							from T-BET+ Central memory Treg gating on IL2+TNFa+	T-BET+IL2+TNFa+ Central memory Treg
								from T-BET+IL2+TNFa+ Central memory Treg gating on IFNg+	T-BET+IL2+TNFa+IFNg+ Central memory Treg	percentage, median, iqr
							from T-BET+ Central memory Treg gating on IL10+	T-BET+IL10+ Central memory Treg
							from T-BET+ Central memory Treg gating on CD25+	CD25+ T-BET+ Central memory Treg
							from T-BET+ Central memory Treg gating on CD40L+	CD40L+ T-BET+ Central memory Treg
							from T-BET+ Central memory Treg gating on PD1+	PD1+ T-BET+ Central memory Treg
							from T-BET+ Central memory Treg gating on HLA-DR+	HLA-DR+ T-BET+ Central memory Treg
							from T-BET+ Central memory Treg gating on CTLA4+	CTLA4+ T-BET+ Central memory Treg
							from T-BET+ Central memory Treg gating on 4-1BB+	4-1BB+ T-BET+ Central memory Treg
						from Central memory Treg gating on T-BET+RORgt+	T-BET+RORgt+ Central memory Treg	percentage, median, iqr
							from T-BET+RORgt+ Central memory Treg gating on IL17+	T-BET+RORgt+IL17+ Central memory Treg
							from T-BET+RORgt+ Central memory Treg gating on IFNg+	T-BET+RORgt+IFNg+ Central memory Treg
							from T-BET+RORgt+ Central memory Treg gating on IL17+IFNg+	T-BET+RORgt+IL17+IFNg+ Central memory Treg
						from Central memory Treg gating on GATA3+	GATA3+ Central memory Treg	percentage, median, iqr
							from GATA3+ Central memory Treg gating on IL4+	GATA3+IL4+ Central memory Treg
							from GATA3+ Central memory Treg gating on TNFa+	GATA3+TNFa+ Central memory Treg
							from GATA3+ Central memory Treg gating on TNFa+IL4+	GATA3+TNFa+IL4+ Central memory Treg
							from GATA3+ Central memory Treg gating on IL2+	GATA3+IL2+ Central memory Treg
							from GATA3+ Central memory Treg gating on IL10+	GATA3+IL10+ Central memory Treg
							from GATA3+ Central memory Treg gating on CD25+	CD25+ GATA3+ Central memory Treg
							from GATA3+ Central memory Treg gating on CD40L+	CD40L+ GATA3+ Central memory Treg
							from GATA3+ Central memory Treg gating on PD1+	PD1+ GATA3+ Central memory Treg
							from GATA3+ Central memory Treg gating on HLA-DR+	HLA-DR+ GATA3+ Central memory Treg
							from GATA3+ Central memory Treg gating on CTLA4+	CTLA4+ GATA3+ Central memory Treg
							from GATA3+ Central memory Treg gating on 4-1BB+	4-1BB+ GATA3+ Central memory Treg
						from Central memory Treg gating on IL2+	IL2+ Central memory Treg	percentage, median, iqr
						from Central memory Treg gating on IL4+	IL4+ Central memory Treg	percentage, median, iqr
						from Central memory Treg gating on IL6+	IL6+ Central memory Treg	percentage, median, iqr
						from Central memory Treg gating on IL10+	IL10+ Central memory Treg	percentage, median, iqr
						from Central memory Treg gating on IL17+	IL17+ Central memory Treg	percentage, median, iqr
						from Central memory Treg gating on IFNg+	IFNg+ Central memory Treg	percentage, median, iqr
						from Central memory Treg gating on TNFa+	TNFa+ Central memory Treg	percentage, median, iqr
						from Central memory Treg gating on CD25+	CD25+ Central memory Treg	percentage, median, iqr
						from Central memory Treg gating on CD40L+	CD40L+ Central memory Treg	percentage, median, iqr
						from Central memory Treg gating on PD1+	PD1+ Central memory Treg	percentage, median, iqr
						from Central memory Treg gating on HLA-DR+	HLA-DR+ Central memory Treg	percentage, median, iqr
						from Central memory Treg gating on CTLA4+	CTLA4+ Central memory Treg	percentage, median, iqr
						from Central memory Treg gating on 4-1BB+	4-1BB+ Central memory Treg	percentage, median, iqr
					from Treg cells gating on CCR7-and CD45RA-	Effector memory Treg (TEM)	percentage
						from Effector memory Treg gating on RORgt+	RORgt+ Effector memory Treg	percentage, median, iqr
							from RORgt+ Effector memory Treg gating on IL17+	RORgt+IL17+ Effector memory Treg	percentage, median, iqr
							from RORgt+ Effector memory Treg gating on IL6+	RORgt+IL6+ Effector memory Treg	percentage, median, iqr
							from RORgt+ Effector memory Treg gating on TNFa+	RORgt+TNFa+ Effector memory Treg	percentage, median, iqr
							from RORgt+ Effector memory Treg gating on IL2+	RORgt+IL2+ Effector memory Treg	percentage, median, iqr
							from RORgt+ Effector memory Treg gating on IFNg+	RORgt+IFNg+ Effector memory Treg	percentage, median, iqr
							from RORgt+ Effector memory Treg gating on IL17+TNFa+	RORgt+IL17+TNFa+ Effector memory Treg	percentage, median, iqr
							from RORgt+ Effector memory Treg gating on IL17+IL6+	RORgt+IL17+IL6+ Effector memory Treg	percentage, median, iqr
							from RORgt+ Effector memory Treg gating on IL6+TNFa+	RORgt+IL6+TNFa+ Effector memory Treg	percentage, median, iqr
								from RORgt+IL6+TNFa+ Effector memory CD4+ T cells gating on IL17+	RORgt+IL17+IL6+TNFa+ Effector memory Treg	percentage, median, iqr
							from RORgt+ Effector memory Treg gating on IL10+	RORgt+IL10+ Central memory Treg	percentage, median, iqr
							from RORgt+ Effector memory Treg gating on CD25+	CD25+ RORgt+ Effector memory Treg	percentage, median, iqr
							from RORgt+ Effector memory Treg gating on CD40L+	CD40L+ RORgt+ Effector memory Treg	percentage, median, iqr
							from RORgt+ Effector memory Treg gating on PD1+	PD1+ RORgt+ Effector memory Treg	percentage, median, iqr
							from RORgt+ Effector memory Treg gating on HLA-DR+	HLA-DR+ RORgt+ Effector memory Treg	percentage, median, iqr
							from RORgt+ Effector memory Treg gating on CTLA4+	CTLA4+ RORgt+ Effector memory Treg	percentage, median, iqr
							from RORgt+ Effector memory Treg gating on 4-1BB+	4-1BB+ RORgt+ Effector memory Treg	percentage, median, iqr
						from Effector memory Treg gating on T-BET+	T-BET+ Effector memory Treg	percentage, median, iqr
							from T-BET+ Effector memory Treg gating on IL2+	T-BET+IL2+ Effector memory Treg	percentage, median, iqr
							from T-BET+ Effector memory Treg gating on IFNg+	T-BET+ IFNg+ Effector memory Treg	percentage, median, iqr
							from T-BET+ Effector memory Treg gating on TNFa+	T-BET+TNFa+ Effector memory Treg	percentage, median, iqr
							from T-BET+ Effector memory Treg gating on IL2+IFNg+	T-BET+IL2+IFNg+ Effector memory Treg	percentage, median, iqr
							from T-BET+ Effector memory Treg gating on TNFa+IFNg+	T-BET+TNFa+IFNg+ Effector memory Treg	percentage, median, iqr
							from T-BET+ Effector memory Treg gating on IL2+TNFa+	T-BET+IL2+TNFa+ Effector memory Treg	percentage, median, iqr
								from T-BET+IL2+TNFa+ Effector memory Treg gating on IFNg+	T-BET+IL2+TNFa+IFNg+ Treg
							from T-BET+ Effector memory Treg gating on IL10+	T-BET+IL10+ Effector memory Treg	percentage, median, iqr
							from T-BET+ Effector memory Treg gating on CD25+	CD25+ T-BET+ Effector memory Treg	percentage, median, iqr
							from T-BET+ Effector memory Treg gating on CD40L+	CD40L+ T-BET+ Effector memory Treg	percentage, median, iqr
							from T-BET+ Effector memory Treg gating on PD1+	PD1+ T-BET+ Effectormemory Treg	percentage, median, iqr
							from T-BET+ Effector memory Treg gating on HLA-DR+	HLA-DR+ T-BET+ Effector memory Treg	percentage, median, iqr
							from T-BET+ Effector memory Treg gating on CTLA4+	CTLA4+ T-BET+ Effector memory Treg	percentage, median, iqr
							from T-BET+ Effector memory Treg gating on 4-1BB+	4-1BB+ T-BET+ Effector memory Treg	percentage, median, iqr
						from Effector memory Treg gating on T-BET+RORgt+	T-BET+RORgt+ Effector memory Treg	percentage, median, iqr
							from T-BET+RORgt+ effector memory Treg gating on IL17+	T-BET+RORgt+IL17+ effector memory Treg	percentage, median, iqr
							from T-BET+RORgt+ effector memory Treg gating on IFNg+	T-BET+RORgt+IFNg+ effector memory Treg	percentage, median, iqr
							from T-BET+RORgt+ effector memory Treg gating on IL17+IFNg+	T-BET+RORgt+IL17+IFNg+Effector memory Treg	percentage, median, iqr
						from Effector memory Treg gating on GATA3+	GATA3+ Effector memory Treg	percentage, median, iqr
							from GATA3+ Effector memory Treg gating on IL4+	GATA3+IL4+ Effector memory Treg	percentage, median, iqr
							from GATA3+ Effector memory Treg gating on TNFa+	GATA3+TNFa+ Effector memory Treg	percentage, median, iqr
							from GATA3+ Effector memory Treg gating on TNFa+IL4+	GATA3+TNFa+IL4+ Effector memory Treg	percentage, median, iqr
							from GATA3+ Effector memory Treg gating on IL2+	GATA3+IL2+ Effector memory Treg	percentage, median, iqr
							from GATA3+ Effector memory Treg gating on IL10+	GATA3+IL10+ Effector memory Treg	percentage, median, iqr
							from GATA3+ Effector memory Treg gating on CD25+	CD25+ GATA3+ Effector memory Treg	percentage, median, iqr
							from GATA3+ Effector memory Treg gating on CD40L+	CD40L+ GATA3+ Effector memory Treg	percentage, median, iqr
							from GATA3+ Effector memory Treg gating on PD1+	PD1+ GATA3+ Effector memory Treg	percentage, median, iqr
							from GATA3+ Effector memory Treg gating on HLA-DR+	HLA-DR+ GATA3+ Effector memory Treg	percentage, median, iqr
							from GATA3+ Effector memory Treg gating on CTLA4+	CTLA4+ GATA3+ Effector memory Treg	percentage, median, iqr
							from GATA3+ Effector memory Treg gating on 4-1BB+	4-1BB+ GATA3+ Effector memory Treg	percentage, median, iqr
						from Effector memory Treg gating on IL2+	IL2+ Effector memory Treg	percentage, median, iqr
						from Effector memory Treg gating on IL4+	IL4+ Effector memory Treg	percentage, median, iqr
						from Effector memory Treg gating on IL6+	IL6+ Effector memory Treg	percentage, median, iqr
						from Effector memory Treg gating on IL10+	IL10+ Effector memory Treg	percentage, median, iqr
						from Effector memory Treg gating on IL17+	IL17+ Effector memory Treg	percentage, median, iqr
						from Effector memory Treg gating on IFNg+	IFNg+ Effector memory Treg	percentage, median, iqr
						from Effector memory Treg gating on TNFa+	TNFa+ Effector memory Treg	percentage, median, iqr
						from Effector memory Treg gating on CD25+	CD25+ Effector memory Treg	percentage, median, iqr
						from Effector memory Treg gating on CD40L+	CD40L+ Effector memory Treg	percentage, median, iqr
						from Effector memory Treg gating on PD1+	PD1+ Effector memory Treg	percentage, median, iqr
						from Effector memory Treg gating on HLA-DR+	HLA-DR+ Effector memory Treg	percentage, median, iqr
						from Effector memory Treg gating on CTLA4+	CTLA4+ Effector memory Treg	percentage, median, iqr
						from Effector memory Treg gating on 4-1BB+	4-1BB+Effector memory Treg	percentage, median, iqr
					from Treg cells gating on CCR7-and CD45RA+	Effector memory RA CD4+ Treg (TEMRA)	percentage
						from TEMRA Treg gating on RORgt+	RORgt+ TEMRA Treg	percentage, median, iqr
							from RORgt+ TEMRA Treg gating on IL17+	RORgt+IL17+ TEMRA Treg	percentage, median, iqr
							from RORgt+ TEMRA Treg gating on IL6+	RORgt+IL6+ TEMRA Treg	percentage, median, iqr
							from RORgt+ TEMRA Treg gating on TNFa+	RORgt+TNFa+ TEMRA Treg	percentage, median, iqr
							from RORgt+ TEMRA Treg gating on IL2+	RORgt+IL2+ TEMRA Treg	percentage, median, iqr
							from RORgt+ TEMRA Treg gating on IFNg+	RORgt+IFNg+ TEMRA Treg	percentage, median, iqr
							from RORgt+ TEMRA Treg gating on IL17+TNFa+	RORgt+IL17+TNFa+ TEMRA Treg	percentage, median, iqr
							from RORgt+ TEMRA Treg gating on IL17+IL6+	RORgt+IL17+IL6+ TEMRA Treg	percentage, median, iqr
							from RORgt+ TEMRA Treg gating on IL6+TNFa+	RORgt+IL6+TNFa+ TEMRA Treg	percentage, median, iqr
								from RORgt+IL6+TNFa+ TEMRA Treg gating on IL17+	RORgt+IL17+IL6+TNFa+ TEMRA Treg
							from RORgt+ TEMRA Treg gating on IL10+	RORgt+IL17+ TEMRA Treg	percentage, median, iqr
							from RORgt+ TEMRA Treg gating on CD25+	CD25+ RORgt+ TEMRA Treg	percentage, median, iqr
							from RORgt+ TEMRA Treg gating on CD40L+	CD40L+ RORgt+ TEMRA Treg	percentage, median, iqr
							from RORgt+ TEMRA Treg gating on PD1+	PD1+ RORgt+ TEMRA Treg	percentage, median, iqr
							from RORgt+ TEMRA Treg gating on HLA-DR+	HLA-DR+ RORgt+ TEMRA Treg	percentage, median, iqr
							from RORgt+ TEMRA Treg gating on CTLA4+	CTLA4+ RORgt+ TEMRA Treg	percentage, median, iqr
							from RORgt+ TEMRA Treg gating on 4-1BB+	4-1BB+ RORgt+ TEMRA Treg	percentage, median, iqr
						from TEMRA Treg gating on T-BET+	T-BET+ TEMRA Treg	percentage, median, iqr
							from T-BET+ TEMRA Treg gating on IL2+	T-BET+IL2+ TEMRA Treg	percentage, median, iqr
							from T-BET+ TEMRA Treg gating on IFNg+	T-BET+ IFNg+ TEMRA Treg	percentage, median, iqr
							from T-BET+ TEMRA Treg gating on TNFa+	T-BET+TNFa+ TEMRA Treg	percentage, median, iqr
							from T-BET+ TEMRA Treg gating on IL2+IFNg+	T-BET+IL2+IFNg+ TEMRA Treg	percentage, median, iqr
							from T-BET+ TEMRA Treg gating on TNFa+IFNg+	T-BET+TNFa+IFNg+ TEMRA Treg	percentage, median, iqr
							from T-BET+ TEMRA Treg gating on IL2+TNFa+	T-BET+IL2+TNFa+ TEMRA Treg	percentage, median, iqr
								from T-BET+IL2+TNFa+ TEMRA Treg gating on IFNg+	T-BET+IL2+TNFa+IFNg+ TEMRA Treg	percentage, median, iqr
							from T-BET+ TEMRA Treg gating on IL10+	T-BET+IL10+ TEMRA Treg	percentage, median, iqr
							from T-BET+ TEMRA Treg gating on CD25+	CD25+ T-BET+ TEMRA Treg	percentage, median, iqr
							from T-BET+ TEMRA Treg gating on CD40L+	CD40L+ T-BET+ TEMRA Treg	percentage, median, iqr
							from T-BET+ TEMRA Treg gating on PD1+	PD1+ T-BET+ TEMRA Treg	percentage, median, iqr
							from T-BET+ TEMRA Treg gating on HLA-DR+	HLA-DR+ T-BET+ TEMRA Treg	percentage, median, iqr
							from T-BET+ TEMRA Treg gating on CTLA4+	CTLA4+ T-BET+ TEMRA Treg	percentage, median, iqr
							from T-BET+ TEMRA Treg gating on 4-1BB+	4-1BB+ T-BET+ TEMRA Treg	percentage, median, iqr
						from TEMRA Treg gating on T-BET+RORgt+	T-BET+RORgt+ TEMRA Treg	percentage, median, iqr
							from T-BET+RORgt+ TEMRA Treg gating on IL17+	T-BET+RORgt+IL17+ TEMRA Treg	percentage, median, iqr
							from T-BET+RORgt+ TEMRA Treg gating on IFNg+	T-BET+RORgt+IFNg+ TEMRA Treg	percentage, median, iqr
							from T-BET+RORgt+ TEMRA Treg gating on IL17+IFNg+	T-BET+RORgt+IL17+IFNg+TEMRA Treg	percentage, median, iqr
						from TEMRA Treg gating on GATA3+	GATA3+ TEMRA Treg	percentage, median, iqr
							from GATA3+ Treg gating on IL4+	GATA3+IL4+ TEMRA Treg	percentage, median, iqr
							from GATA3+ Treg gating on TNFa+	GATA3+TNFa+ TEMRA Treg	percentage, median, iqr
							from GATA3+ Treg gating on TNFa+IL4+	GATA3+TNFa+IL4+ TEMRA Treg	percentage, median, iqr
							from GATA3+ Treg gating on IL10+	GATA3+IL10+ TEMRA Treg	percentage, median, iqr
							from GATA3+ Treg gating on IL2+	GATA3+IL2+ TEMRA Treg	percentage, median, iqr
							from GATA3+ Treg gating on CD25+	CD25+ GATA3+ TEMRA Treg	percentage, median, iqr
							from GATA3+ Treg gating on CD40L+	CD40L+ GATA3+ TEMRA Treg	percentage, median, iqr
							from GATA3+ Treg gating on PD1+	PD1+ GATA3+ TEMRA Treg	percentage, median, iqr
							from GATA3+ Treg gating on HLA-DR+	HLA-DR+ GATA3+ TEMRA Treg	percentage, median, iqr
							from GATA3+ Treg gating on CTLA4+	CTLA4+ GATA3+ TEMRA Treg	percentage, median, iqr
							from GATA3+ Treg gating on 4-1BB+	4-1BB+ GATA3+ TEMRA Treg	percentage, median, iqr
						from TEMRA Treg gating on IL2+	IL2+ TEMRA Treg	percentage, median, iqr
						from TEMRA Treg gating on IL4+	IL4+ TEMRA Treg	percentage, median, iqr
						from TEMRA Treg gating on IL6+	IL6+ TEMRA Treg	percentage, median, iqr
						from TEMRA Treg gating on IL10+	IL10+ TEMRA Treg	percentage, median, iqr
						from TEMRA Treg gating on IL17+	IL17+ TEMRA Treg	percentage, median, iqr
						from TEMRA Treg gating on IFNg+	IFNg+ TEMRA Treg	percentage, median, iqr
						from TEMRA Treg gating on TNFa+	TNFa+ TEMRA Treg	percentage, median, iqr
						from TEMRA Treg gating on CD25+	CD25+ TEMRA Treg	percentage, median, iqr
						from TEMRA Treg gating on CD40L+	CD40L+ TEMRA Treg	percentage, median, iqr
						from TEMRA Treg gating on PD1+	PD1+ TEMRA Treg	percentage, median, iqr
						from TEMRA Treg gating on HLA-DR+	HLA-DR+ TEMRA Treg	percentage, median, iqr
						from TEMRA Treg gating on CTLA4+	CTLA4+ TEMRA Treg	percentage, median, iqr
						from TEMRA Treg gating on 4-1BB+	4-1BB+ TEMRA Treg	percentage, median, iqr
					From Treg gating . Exclusion gate exclude naive CD4+ cells (CD45RA+CCR7+), keep only Treg TCM, TEM and TEMRA all merged together.	Th-like Treg
						from Th-like Treg gating on T-BET+RORgt-	Th1-like Treg	percentage, median, iqr
							from Th1-like Treg gating on IL2+	IL2+ Th1-like Treg	percentage, median, iqr
							from Th1-like Treg gating on IFNg+	IFNg+ Th1-like Treg	percentage, median, iqr
							from Th1-like Treg gating on TNFa+	TNFa+ Th1-like Treg	percentage, median, iqr
							from Th1-like Treg gating on IL2+IFNg+	IL2+IFNg+ Th1-like Treg	percentage, median, iqr
							from Th1-like Treg gating on TNFa+IFNg+	TNFa+IFNg+ Th1-like Treg	percentage, median, iqr
							from Th1-like Treg gating on IL2+TNFa+	IL2+TNFa+ Th1-like Treg	percentage, median, iqr
								from IL2+TNFa+ Th1-like Treg gating on IFNg+	IFNg+IL2+TNFa+ Th1-like Treg	percentage, median, iqr
							from Th1-like gating on IL10+	IL10+ Th1-like Treg	percentage, median, iqr
							from Th1-like gating on CD25+	CD25+ Th1-like Treg	percentage, median, iqr
							from Th1-like gating on CD40L+	CD40L+ Th1-like Treg	percentage, median, iqr
							from Th1-like gating on PD1+	PD1+ Th1-like Treg	percentage, median, iqr
							from Th1-like gating on HLA-DR+	HLA-DR+ Th1-like Treg	percentage, median, iqr
							from Th1-like gating on CTLA4+	CTLA4+ Th1-like Treg	percentage, median, iqr
							from Th1-like gating on 4-1BB+	4-1BB+ Th1-like Treg	percentage, median, iqr
							from Th1-like gating on CD25+	CD25+ Th1-like Treg	percentage, median, iqr
							from Th1-like gating on CCR7+CD45RA-	Central memory Th1-like Treg	percentage, median, iqr
							from Th1-like gating on CCR7-CD45RA-	Effector memory Th1-like Treg	percentage, median, iqr
							from Th1-like gating on CCR7-CD45RA+	TEMRA Th1-like Treg	percentage, median, iqr
						from Th-like Treg gating on GATA3+	Th2-like Treg cells	percentage, median, iqr
							from Th2-like Treg gating on IL4+	IL4+ Th2-like Treg	percentage, median, iqr
							from Th2-like Treg gating on TNFa+	TNFa+ Th2-like Treg	percentage, median, iqr
							from Th2-like Treg gating on TNFa+IL4+	TNFa+IL4+ Th2-like Treg	percentage, median, iqr
							from Th2-like Treg gating on IL10+	IL10+ Th2-like Treg	percentage, median, iqr
							from Th2-like Treg gating on CD25+	CD25+ Th2-like Treg	percentage, median, iqr
							from Th2-like Treg gating on CD40L+	CD40L+ Th2-like Treg	percentage, median, iqr
							from Th2-like Treg gating on PD1+	PD1+ Th2-like Treg	percentage, median, iqr
							from Th2-like Treg gating on HLA-DR+	HLA-DR+ Th2-like Treg	percentage, median, iqr
							from Th2-like Treg gating on CTLA4+	CTLA4+ Th2-like Treg	percentage, median, iqr
							from Th2-like Treg gating on 4-1BB+	4-1BB+ Th2-like Treg	percentage, median, iqr
							from Th2-like Treg gating on CCR7+CD45RA-	Central memory Th2-like Treg	percentage, median, iqr
							from Th2-like Treg gating on CCR7-CD45RA-	Effector memory Th2-like Treg	percentage, median, iqr
							from Th2-like Treg gating on CCR7-CD45RA+	TEMRA Th2-like Treg	percentage, median, iqr
						from Th-like Treg on RORgt+T-Bet-	RORgt+T-Bet- Th-like Treg	percentage, median, iqr
							from RORgt+T-Bet- Th-like Treg gating on IL17+	Th17-like Treg	percentage, median, iqr
							from RORgt+T-Bet- Th-like Treg gating on IL6+	IL6+ RORgt+T-Bet- Th-like Treg	percentage, median, iqr
							from RORgt+T-Bet- Th-like Treg gating on TNFa+	TNFa+ RORgt+T-Bet- Th-like Treg	percentage, median, iqr
							from RORgt+T-Bet- Th-like Treg gating on IL2+	IL2+RORgt+T-Bet- Th-like Treg	percentage, median, iqr
							from RORgt+T-Bet- Th-like Treg gating on IFNg+	IFNg+ RORgt+T-Bet- Th-like Treg	percentage, median, iqr
							from RORgt+T-Bet- Th-like Treg gating on IL17+TNFa+	TNFa+ Th17-like Treg	percentage, median, iqr
							from RORgt+T-Bet- Th-like Treg gating on IL17+IL6+	IL6+ Th17-like Treg	percentage, median, iqr
							from RORgt+T-Bet- Th-like Treg gating on IL6+TNFa+	IL6+TNFa+ RORgt+T-Bet- Th-like Treg	percentage, median, iqr
								from IL6+TNFa+ RORgt+T-Bet- cells gating on IL17+	IL6+TNFa+ Th17-like Treg	percentage, median, iqr
							from RORgt+T-Bet- Th-like Treg gating on IL10+	IL10+ RORgt+T-Bet- Th-like Treg	percentage, median, iqr
							from RORgt+T-Bet- Th-like Treg gating on CD25+	CD25+ RORgt+T-Bet-Th-like Treg	percentage, median, iqr
							from RORgt+T-Bet- Th-like Treg gating on CD40L+	CD40L+ RORgt+T-Bet-Th-like Treg	percentage, median, iqr
							from RORgt+T-Bet- Th-like Treg gating on PD1+	PD1+ RORgt+T-Bet- Th-like Treg	percentage, median, iqr
							from RORgt+T-Bet- Th-like Treg gating on HLA-DR+	HLA-DR+ RORgt+T-Bet- Th-like Treg	percentage, median, iqr
							from RORgt+T-Bet- Th-like Treg gating on CTLA4+	CTLA4+ RORgt+T-Bet- Th-like Treg	percentage, median, iqr
							from RORgt+T-Bet- Th-like Treg gating on 4-1BB+	4-1BB+ RORgt+T-Bet- Th-like Treg	percentage, median, iqr
							from RORgt+T-Bet- Th-like Treg gating on CCR7+CD45RA-	Central memory RORgt+T-Bet- Th-like Treg	percentage, median, iqr
							from RORgt+T-Bet- Th-like Treg gating on CCR7-CD45RA-	Effector memory RORgt+T-Bet- Th-like Treg	percentage, median, iqr
							from RORgt+T-Bet- Th-like Treg gating on CCR7-CD45RA+	TEMRA RORgt+T-Bet- Th-like Treg	percentage, median, iqr
						from Th-like Treg gating on RORgt+TBET+	Th1*-like Treg	percentage, median, iqr
							from Th1*-like Treg gating on IL17+	IL17+ Th1*-like Treg	percentage, median, iqr
							from Th1*-like Treg gating on IL6+	IL6+ Th1*-like Treg	percentage, median, iqr
							from Th1*-like Treg gating on TNFa+	TNFa+ Th1*-like Treg	percentage, median, iqr
							from Th1*-like Treg gating on IL2+	IL2+ Th1*-like Treg	percentage, median, iqr
							from Th1*-like Treg gating on IFNg+	IFNg+ Th1*-like Treg	percentage, median, iqr
							from Th1*-like Treg gating on IFNg+IL17+	IL17+IFNg+ Th1*-like Treg	percentage, median, iqr
							from Th1*-like Treg gating on CD25+	CD25+ Th1*-like Treg	percentage, median, iqr
							from Th1*-like Treg gating on CD40L+	CD40L+ Th1*-like Treg	percentage, median, iqr
							from Th1*-like Treg gating on PD1+	PD1+ Th1*-like Treg	percentage, median, iqr
							from Th1*-like Treg gating on HLA-DR+	HLA-DR+ Th1*-like Treg	percentage, median, iqr
							from Th1*-like Treg gating on CTLA4+	CTLA4+ Th1*-like Treg	percentage, median, iqr
							from Th1*-like Treg gating on 4-1BB+	4-1BB+ Th1*-like Treg	percentage, median, iqr
							from Th1*-like Treg gating on CCR7+CD45RA-	Central memory Th1*-like Treg	percentage, median, iqr
							from Th1*-like Treg gating on CCR7-CD45RA-	Effector memory Th1*-like Treg	percentage, median, iqr
							from Th1*-like Treg gating on CCR7-CD45RA+	TEMRA Th1*-like Treg	percentage, median, iqr
						from Th-like Treg gating on IL10+	Th10-like Treg	percentage, median, iqr
							from Th10-like Treg gating on GATA3+	GATA3+ Th10-like Treg	percentage, median, iqr
							from Th10-like Treg gating on TBET+	TBET+ Th10-like Treg	percentage, median, iqr
							from Th10-like Treg gating on RORgt+	RORgt+ Th10-like Treg	percentage, median, iqr
							from Th10-like Treg gating on IL2+	IL2+ Th10-like Treg	percentage, median, iqr
							from Th10-like Treg gating on IL4+	IL4+ Th10-like Treg	percentage, median, iqr
							from Th10-like Treg gating on IL6+	IL6+ Th10-like Treg	percentage, median, iqr
							from Th10-like Treg gating on IFNg+	IFNg+ Th10-like Treg	percentage, median, iqr
							from Th10-like Treg gating on TNFa+	TNFa+ Th10-like Treg	percentage, median, iqr
							from Th10-like Treg gating on CD25+	CD25+ Th10-like Treg	percentage, median, iqr
							from Th10-like Treg gating on CD40L+	CD40L+ Th10-like Treg	percentage, median, iqr
							from Th10-like Treg gating on PD1+	PD1+ Th10-like Treg	percentage, median, iqr
							from Th10-like Treg gating on HLA-DR+	HLA-DR+ Th10-like Treg	percentage, median, iqr
							from Th10-like Treg gating on CTLA4+	CTLA4+ Th10-like Treg	percentage, median, iqr
							from Th10-like Treg gating on 4-1BB+	4-1BB+ Th10-like Treg	percentage, median, iqr
							from Th10-like Treg gating on CCR7+CD45RA-	Central memory Th10-like Treg	percentage, median, iqr
							from Th10-like Treg gating on CCR7-CD45RA-	Effector memory Th10-like Treg	percentage, median, iqr
							from Th10-like Treg gating on CCR7-CD45RA+	TEMRA Th10-like Treg	percentage, median, iqr
			from CD3+ T cells gating on CD4+ and CD8-	CD8+ T cells	percentage
				from CD8+ gating on RORgt+	RORgt+ CD8+ T cells	percentage, median, iqr
				from CD8+ gating on T-BET+	T-BET+ CD8+ T cells	percentage, median, iqr
				from CD8+ gating on GATA3+	GATA3+ CD8+ T cells	percentage, median, iqr
				from CD8+ gating on IL2+	IL2+ CD8+ T cells	percentage, median, iqr
				from CD8+ gating on IL4+	IL4+ CD8+ T cells	percentage, median, iqr
				from CD8+ gating on IL6+	IL6+ CD8+ T cells	percentage, median, iqr
				from CD8+ gating on IL10+	IL10+ CD8+ T cells	percentage, median, iqr
				from CD8+ gating on IL17+	IL17+ CD8+ T cells	percentage, median, iqr
				from CD8+ gating on IFNg+	IFNg+ CD8+ T cells	percentage, median, iqr
				from CD8+ gating on TNFa+	TNFa+ CD8+ T cells	percentage, median, iqr
				from CD8+ gating on CD40L+	CD40L+ CD8+ T cells	percentage, median, iqr
				from CD8+ gating on PD1+	PD1+ CD8+ T cells	percentage, median, iqr
				from CD8+ gating on HLA-DR+	HLA-DR+ CD8+ T cells	percentage, median, iqr
				from CD8+ gating on CTLA4+	CTLA4+ CD8+ T cells	percentage, median, iqr
				from CD8+ gating on 4-1BB+	4-1BB+ CD8+ T cells	percentage, median, iqr
				from CD8+ gating on CD25+	CD25+ CD8+ T cells	percentage, median, iqr
				from CD8+ cells gating on CCR7+and CD45RA+	Naive CD8+ T cells	percentage
					from Naive CD8+ gating on RORgt+	RORgt+ Naive CD8+ T cells	percentage, median, iqr
					from Naive CD8+ gating on T-BET+	T-BET+ Naive CD8+ T cells	percentage, median, iqr
					from Naive CD8+ gating on GATA3+	GATA3+ Naive CD8+ T cells	percentage, median, iqr
					from Naive CD8+ gating on IL2+	IL2+ Naive CD8+ T cells	percentage, median, iqr
					from Naive CD8+ gating on IL4+	IL4+ Naive CD8+ T cells	percentage, median, iqr
					from Naive CD8+ gating on IL6+	IL6+ Naive CD8+ T cells	percentage, median, iqr
					from Naive CD8+ gating on IL10+	IL10+ Naive CD8+ T cells	percentage, median, iqr
					from Naive CD8+ gating on IL17+	IL17+ Naive CD8+ T cells	percentage, median, iqr
					from Naive CD8+ gating on IFNg+	IFNg+ Naive CD8+ T cells	percentage, median, iqr
					from Naive CD8+ gating on TNFa+	TNFa+ Naive CD8+ T cells	percentage, median, iqr
					from Naive CD8+ gating on CD40L+	CD40L+ Naive CD8+ T cells	percentage, median, iqr
					from Naive CD8+ gating on PD1+	PD1+ Naive CD8+ T cells	percentage, median, iqr
					from Naive CD8+ gating on HLA-DR+	HLA-DR+ Naive CD8+ T cells	percentage, median, iqr
					from Naive CD8+ gating on CTLA4+	CTLA4+ Naive CD8+ T cells	percentage, median, iqr
					from Naive CD8+ gating on 4-1BB+	4-1BB+ Naive CD8+ T cells	percentage, median, iqr
					from Naive CD8+ gating on CD25+	CD25+ Naive CD8+ T cells	percentage, median, iqr
				from CD8+ cells gating on CCR7+and CD45RA-	Central memory CD8+ T cells (TCM)	percentage
					from Central memory CD8+ gating on RORgt+	RORgt+ Central memory CD8+ T cells	percentage, median, iqr
						from RORgt+ Central memory CD8+ gating on IL17+	RORgt+IL17+ Central memory CD8+ T cells	percentage, median, iqr
						from RORgt+ Central memory CD8+ gating on IL6+	RORgt+IL6+ Central memory CD8+ T cells	percentage, median, iqr
						from RORgt+ Central memory CD8+ gating on TNFa+	RORgt+TNFa+ Central memory CD8+ T cells	percentage, median, iqr
						from RORgt+ Central memory CD8+ gating on IL2+	RORgt+IL2+ Central memory CD8+ T cells	percentage, median, iqr
						from RORgt+ Central memory CD8+ gating on IFNg+	RORgt+IFNg+ Central memory CD8+ T cells	percentage, median, iqr
						from RORgt+Central memory CD8+ gating on IL17+TNFa+	RORgt+IL17+TNFa+ Central memory CD8+ T cells	percentage, median, iqr
						from RORgt+ Central memory CD8+ gating on IL17+IL6+	RORgt+IL17+IL6+ Central memory CD8+ T cells	percentage, median, iqr
						from RORgt+Central memory CD8+ gating on IL6+TNFa+	RORgt+IL6+TNFa+ Central memory CD8+ T cells	percentage, median, iqr
							from RORgt+IL6+TNFa+ Central memory CD8+ T cells gating on IL17+	IL17+RORgt+IL6+TNFa+ Central memory CD8+ T cells	percentage, median, iqr
						from RORgt+ Central memory CD8+ gating on IL10+	RORgt+IL10+ Central memory CD8+ T cells	percentage, median, iqr
						from RORgt+ Central memory CD8+ gating on CD40L+	CD40L+ RORgt+ Central memory CD8+ T cells	percentage, median, iqr
						from RORgt+ Central memory CD8+ gating on PD1+	PD1+ RORgt+ Central memory CD8+ T cells	percentage, median, iqr
						from RORgt+ Central memory CD8+ gating on HLA-DR+	HLA-DR+ RORgt+ Central memory CD8+ T cells	percentage, median, iqr
						from RORgt+ Central memory CD8+ gating on CTLA4+	CTLA4+ RORgt+ Central memory CD8+ T cells	percentage, median, iqr
						from RORgt+ Central memory CD8+ gating on 4-1BB+	4-1BB+ RORgt+ Central memory CD8+ T cells	percentage, median, iqr
						from RORgt+ Central memory CD8+ gating on CD25+	CD25+ RORgt+ Central memory CD8+ T cells	percentage, median, iqr
					from Central memory CD8+ gating on T-BET+	T-BET+ Central memory CD8+ T cells	percentage, median, iqr
						from T-BET+ Central memory CD8+ gating on IL2+	T-BET+IL2+ Central memory CD8+ T cells	percentage, median, iqr
						from T-BET+ Central memory CD8+ gating on IFNg+	T-BET+ IFNg+ Central memory CD8+ T cells	percentage, median, iqr
						from T-BET+ Central memory CD8+ gating on TNFa+	T-BET+TNFa+ Central memory CD8+ T cells	percentage, median, iqr
						from T-BET+ Central memory CD8+ gating on IL2+IFNg+	T-BET+IL2+IFNg+ Central memory CD8+ T cells	percentage, median, iqr
						from T-BET+ Central memory CD8+ gating on TNFa+IFNg+	T-BET+TNFa+IFNg+ Central memory CD8+ T cells	percentage, median, iqr
						from T-BET+ Central memory CD8+ gating on IL2+TNFa+	T-BET+IL2+TNFa+ Central memory CD8+ T cells	percentage, median, iqr
							from T-BET+IL2+TNFa+ Central memory CD8+ T cells gating on IFNg+	IFNg+T-BET+IL2+TNFa+ Central memory CD8+ T cells	percentage, median, iqr
						from T-BET+ Central memory CD8+ gating on IL10+	T-BET+IL10+ Central memory CD8+ T cells	percentage, median, iqr
						from T-BET+ Central memory CD8+ gating on CD40L+	CD40L+ T-BET+ Central memory CD8+ T cells	percentage, median, iqr
						from T-BET+ Central memory CD8+ gating on PD1+	PD1+ T-BET+ Central memory CD8+ T cells	percentage, median, iqr
						from T-BET+ Central memory CD8+ gating on HLA-DR+	HLA-DR+ T-BET+ Central memory CD8+ T cells	percentage, median, iqr
						from T-BET+ Central memory CD8+ gating on CTLA4+	CTLA4+ T-BET+ Central memory CD8+ T cells	percentage, median, iqr
						from T-BET+ Central memory CD8+ gating on 4-1BB+	4-1BB+ T-BET+ Central memory CD8+ T cells	percentage, median, iqr
						from T-BET+ Central memory CD8+ gating on CD25+	CD25+ T-BET+ Central memory CD8+ T cells	percentage, median, iqr
					from Central memory CD8+ gating on T-BET+RORgt+	T-BET+RORgt+ Central memory CD8+ T cells	percentage, median, iqr
						from T-BET+RORgt+ Central memory CD8+ gating on IL17+	T-BET+RORgt+IL17+ Central memory CD8+ T cells	percentage, median, iqr
						from T-BET+RORgt+ Central memory CD8+ gating on IFNg+	T-BET+RORgt+IFNg+ Central memory CD8+ T cells	percentage, median, iqr
						from T-BET+RORgt+ Central memory CD8+ gating on IL17+IFNg+	T-BET+RORgt+IL17+IFNg+ Central memory CD8+ T cells	percentage, median, iqr
					from Central memory CD8+ gating on GATA3+	GATA3+ Central memory CD8+ T cells	percentage, median, iqr
						from GATA3+ Central memory CD8+ gating on IL4+	GATA3+IL4+ Central memory CD8+ T cells	percentage, median, iqr
						from GATA3+ Central memory CD8+ gating on TNFa+	GATA3+TNFa+ Central memory CD8+ T cells	percentage, median, iqr
						from GATA3+ Central memory CD8+ gating on TNFa+IL4+	GATA3+TNFa+IL4+ Central memory CD8+ T cells	percentage, median, iqr
						from GATA3+ Central memory CD8+ gating on IL2+	GATA3+IL2+ Central memory CD8+ T cells	percentage, median, iqr
						from GATA3+ Central memory CD8+ gating on IL10+	GATA3+IL10+ Central memory CD8+ T cells	percentage, median, iqr
						from GATA3+ Central memory CD8+ gating on CD40L+	CD40L+ GATA3+ Central memory CD8+ T cells	percentage, median, iqr
						from GATA3+ Central memory CD8+ gating on PD1+	PD1+ GATA3+ Central memory CD8+ T cells	percentage, median, iqr
						from GATA3+ Central memory CD8+ gating on HLA-DR+	HLA-DR+ GATA3+ Central memory CD8+ T cells	percentage, median, iqr
						from GATA3+ Central memory CD8+ gating on CTLA4+	CTLA4+ GATA3+ Central memory CD8+ T cells	percentage, median, iqr
						from GATA3+ Central memory CD8+ gating on 4-1BB+	4-1BB+ GATA3+ Central memory CD8+ T cells	percentage, median, iqr
						from GATA3+ Central memory CD8+ gating on CD25+	CD25+ GATA3+ Central memory CD8+ T cells	percentage, median, iqr
					from Central memory CD8+ gating on IL2+	IL2+ Central memory CD8+ T cells	percentage, median, iqr
					from Central memory CD8+ gating on IL4+	IL4+ Central memory CD8+ T cells	percentage, median, iqr
					from Central memory CD8+ gating on IL6+	IL6+ Central memory CD8+ T cells	percentage, median, iqr
					from Central memory CD8+ gating on IL10+	IL10+ Central memory CD8+ T cells	percentage, median, iqr
					from Central memory CD8+ gating on IL17+	IL17+ Central memory CD8+ T cells	percentage, median, iqr
					from Central memory CD8+ gating on IFNg+	IFNg+ Central memory CD8+ T cells	percentage, median, iqr
					from Central memory CD8+ gating on TNFa+	TNFa+ Central memory CD8+ T cells	percentage, median, iqr
					from Central memory CD8+ gating on CD40L+	CD40L+ Central memory CD8+ T cells	percentage, median, iqr
					from Central memory CD8+ gating on PD1+	PD1+ Central memory CD8+ T cells	percentage, median, iqr
					from Central memory CD8+ gating on HLA-DR+	HLA-DR+ Central memory CD8+ T cells	percentage, median, iqr
					from Central memory CD8+ gating on CTLA4+	CTLA4+ Central memory CD8+ T cells	percentage, median, iqr
					from Central memory CD8+ gating on 4-1BB+	4-1BB+ Central memory CD8+ T cells	percentage, median, iqr
					from Central memory CD8+ gating on CD25+	CD25+ Central memory CD8+ T cells	percentage, median, iqr
				from CD8+ cells gating on CCR7-and CD45RA-	Effector memory CD8+ T cells (TEM)	percentage
					from Effector memory CD8+ gating on RORgt+	RORgt+ Effector memory CD8+ T cells	percentage, median, iqr
						from RORgt+ Effector memory CD8+ gating on IL17+	RORgt+IL17+ Effector memory CD8+ T cells	percentage, median, iqr
						from RORgt+ Effector memory CD8+ gating on IL6+	RORgt+IL6+ Effector memory CD8+ T cells	percentage, median, iqr
						from RORgt+ Effector memory CD8+ gating on TNFa+	RORgt+TNFa+ Effector memory CD8+ T cells	percentage, median, iqr
						from RORgt+ Effector memory CD8+ gating on IL2+	RORgt+IL2+ Effector memory CD8+ T cells	percentage, median, iqr
						from RORgt+ Effector memory CD8+ gating on IFNg+	RORgt+IFNg+ Effector memory CD8+ T cells	percentage, median, iqr
						from RORgt+ Effector memory CD8+ gating on IL17+TNFa+	RORgt+IL17+TNFa+ Effector memory CD8+ T cells	percentage, median, iqr
						from RORgt+ Effector memory CD8+ gating on IL17+IL6+	RORgt+IL17+IL6+ Effector memory CD8+ T cells	percentage, median, iqr
						from RORgt+ Effector memory CD8+ gating on IL6+TNFa+	RORgt+IL6+TNFa+ Effector memory CD8+ T cells	percentage, median, iqr
							from RORgt+IL6+TNFa+ Effector memory CD8+ T cells gating on IL17+	IL17+RORgt+IL6+TNFa+ Effector memory CD8+ T cells	percentage, median, iqr
						from RORgt+ Effector memory CD8+ gating on IL10+	RORgt+IL10+ Central memory CD8+ T cells	percentage, median, iqr
						from RORgt+ Effector memory CD8+ gating on CD40L+	CD40L+ RORgt+ Effector memory CD8+ T cells	percentage, median, iqr
						from RORgt+ Effector memory CD8+ gating on PD1+	PD1+ RORgt+ Effector memory CD8+ T cells	percentage, median, iqr
						from RORgt+ Effector memory CD8+ gating on HLA-DR+	HLA-DR+ RORgt+ Effector memory CD8+ T cells	percentage, median, iqr
						from RORgt+ Effector memory CD8+ gating on CTLA4+	CTLA4+ RORgt+ Effector memory CD8+ T cells	percentage, median, iqr
						from RORgt+ Effector memory CD8+ gating on 4-1BB+	4-1BB+ RORgt+ Effector memory CD8+ T cells	percentage, median, iqr
						from RORgt+ Effector memory CD8+ gating on CD25+	CD25+ RORgt+ Effector memory CD8+ T cells	percentage, median, iqr
					from Effector memory CD8+ gating on T-BET+	T-BET+ Effector memory CD8+ T cells	percentage, median, iqr
						from T-BET+ Effector memory CD8+ gating on IL2+	T-BET+IL2+ Effector memory CD8+ T cells	percentage, median, iqr
						from T-BET+ Effector memory CD8+ gating on IFNg+	T-BET+ IFNg+ Effector memory CD8+ T cells	percentage, median, iqr
						from T-BET+ Effector memory CD8+ gating on TNFa+	T-BET+TNFa+ Effector memory CD8+ T cells	percentage, median, iqr
						from T-BET+ Effector memory CD8+ gating on IL2+IFNg+	T-BET+IL2+IFNg+ Effector memory CD8+ T cells	percentage, median, iqr
						from T-BET+ Effector memory CD8+ gating on TNFa+IFNg+	T-BET+TNFa+IFNg+ Effector memory CD8+ T cells	percentage, median, iqr
						from T-BET+ Effector memory CD8+ gating on IL2+TNFa+	T-BET+IL2+TNFa+ Effector memory CD8+ T cells	percentage, median, iqr
							from T-BET+IL2+TNFa+ Effector memory CD8+ T cells gating on IFNg+	IFNg+T-BET+IL2+TNFa+ Effector memory CD8+ T cells	percentage, median, iqr
						from T-BET+ Effector memory CD8+ gating on IL10+	T-BET+IL10+ Effector memory CD8+ T cells	percentage, median, iqr
						from T-BET+ Effector memory CD8+ gating on CD40L+	CD40L+ T-BET+ Effector memory CD8+ T cells	percentage, median, iqr
						from T-BET+ Effector memory CD8+ gating on PD1+	PD1+ T-BET+ Effectormemory CD8+ T cells	percentage, median, iqr
						from T-BET+ Effector memory CD8+ gating on HLA-DR+	HLA-DR+ T-BET+ Effector memory CD8+ T cells	percentage, median, iqr
						from T-BET+ Effector memory CD8+ gating on CTLA4+	CTLA4+ T-BET+ Effector memory CD8+ T cells	percentage, median, iqr
						from T-BET+ Effector memory CD8+ gating on 4-1BB+	4-1BB+ T-BET+ Effector memory CD8+ T cells	percentage, median, iqr
						from T-BET+ Effector memory CD8+ gating on CD25+	CD25+ T-BET+ Effector memory CD8+ T cells	percentage, median, iqr
					from Effector memory CD8+ gating on T-BET+RORgt+	T-BET+RORgt+ Effector memory CD8+ T cells	percentage, median, iqr
						from T-BET+RORgt+ effector memory CD8+ gating on IL17+	T-BET+RORgt+IL17+ effector memory CD8+ T cells	percentage, median, iqr
						from T-BET+RORgt+ effector memory CD8+ gating on IFNg+	T-BET+RORgt+IFNg+ effector memory CD8+ T cells	percentage, median, iqr
						from T-BET+RORgt+ effector memory CD8+ gating on IL17+IFNg+	T-BET+RORgt+IL17+IFNg+Effector memory CD8+ T cells	percentage, median, iqr
					from Effector memory CD8+ gating on GATA3+	GATA3+ Effector memory CD8+ T cells	percentage, median, iqr
						from GATA3+ Effector memory CD8+ gating on IL4+	GATA3+IL4+ Effector memory CD8+ T cells	percentage, median, iqr
						from GATA3+ Effector memory CD8+ gating on TNFa+	GATA3+TNFa+ Effector memory CD8+ T cells	percentage, median, iqr
						from GATA3+ Effector memory CD8+ gating on TNFa+IL4+	GATA3+TNFa+IL4+ Effector memory CD8+ T cells	percentage, median, iqr
						from GATA3+ Effector memory CD8+ gating on IL2+	GATA3+IL2+ Effector memory CD8+ T cells	percentage, median, iqr
						from GATA3+ Effector memory CD8+ gating on IL10+	GATA3+IL10+ Effector memory CD8+ T cells	percentage, median, iqr
						from GATA3+ Effector memory CD8+ gating on CD40L+	CD40L+ GATA3+ Effector memory CD8+ T cells	percentage, median, iqr
						from GATA3+ Effector memory CD8+ gating on PD1+	PD1+ GATA3+ Effector memory CD8+ T cells	percentage, median, iqr
						from GATA3+ Effector memory CD8+ gating on HLA-DR+	HLA-DR+ GATA3+ Effector memory CD8+ T cells	percentage, median, iqr
						from GATA3+ Effector memory CD8+ gating on CTLA4+	CTLA4+ GATA3+ Effector memory CD8+ T cells	percentage, median, iqr
						from GATA3+ Effector memory CD8+ gating on 4-1BB+	4-1BB+ GATA3+ Effector memory CD8+ T cells	percentage, median, iqr
						from GATA3+ Effector memory CD8+ gating on CD25+	CD25+ GATA3+ Effector memory CD8+ T cells	percentage, median, iqr
					from Effector memory CD8+ gating on IL2+	IL2+ Effector memory CD8+ T cells	percentage, median, iqr
					from Effector memory CD8+ gating on IL4+	IL4+ Effector memory CD8+ T cells	percentage, median, iqr
					from Effector memory CD8+ gating on IL6+	IL6+ Effector memory CD8+ T cells	percentage, median, iqr
					from Effector memory CD8+ gating on IL10+	IL10+ Effector memory CD8+ T cells	percentage, median, iqr
					from Effector memory CD8+ gating on IL17+	IL17+ Effector memory CD8+ T cells	percentage, median, iqr
					from Effector memory CD8+ gating on IFNg+	IFNg+ Effector memory CD8+ T cells	percentage, median, iqr
					from Effector memory CD8+ gating on TNFa+	TNFa+ Effector memory CD8+ T cells	percentage, median, iqr
					from Effector memory CD8+ gating on CD40L+	CD40L+ Effector memory CD8+ T cells	percentage, median, iqr
					from Effector memory CD8+ gating on PD1+	PD1+ Effector memory CD8+ T cells	percentage, median, iqr
					from Effector memory CD8+ gating on HLA-DR+	HLA-DR+ Effector memory CD8+ T cells	percentage, median, iqr
					from Effector memory CD8+ gating on CTLA4+	CTLA4+ Effector memory CD8+ T cells	percentage, median, iqr
					from Effector memory CD8+ gating on 4-1BB+	4-1BB+Effector memory CD8+ T cells	percentage, median, iqr
					from Effector memory CD8+ gating on CD25+	CD25+ Effector memory CD8+ T cells	percentage, median, iqr
				from CD8+ cells gating on CCR7-and CD45RA+	Effector memory RA CD4+ T cells (TEMRA)	percentage
					from TEMRA CD8+ gating on RORgt+	RORgt+ TEMRA CD8+ T cells	percentage, median, iqr
						from RORgt+ TEMRA CD8+ gating on IL17+	RORgt+IL17+ TEMRA CD8+ T cells	percentage, median, iqr
						from RORgt+ TEMRA CD8+ gating on IL6+	RORgt+IL6+ TEMRA CD8+ T cells	percentage, median, iqr
						from RORgt+ TEMRA CD8+ gating on TNFa+	RORgt+TNFa+ TEMRA CD8+ T cells	percentage, median, iqr
						from RORgt+ TEMRA CD8+ gating on IL2+	RORgt+IL2+ TEMRA CD8+ T cells	percentage, median, iqr
						from RORgt+ TEMRA CD8+ gating on IFNg+	RORgt+IFNg+ TEMRA CD8+ T cells	percentage, median, iqr
						from RORgt+ TEMRA CD8+ gating on IL17+TNFa+	RORgt+IL17+TNFa+ TEMRA CD8+ T cells	percentage, median, iqr
						from RORgt+ TEMRA CD8+ gating on IL17+IL6+	RORgt+IL17+IL6+ TEMRA CD8+ T cells	percentage, median, iqr
						from RORgt+ TEMRA CD8+ gating on IL6+TNFa+	RORgt+IL6+TNFa+ TEMRA CD8+ T cells	percentage, median, iqr
							from RORgt+IL6+TNFa+ TEMRA CD8+ T cells gating on IL17+	IL17+RORgt+IL6+TNFa+ TEMRA CD8+ T cells	percentage, median, iqr
						from RORgt+ TEMRA CD8+ gating on IL10+	RORgt+IL10+ TEMRA CD8+ T cells	percentage, median, iqr
						from RORgt+ TEMRA CD8+ gating on CD40L+	CD40L+ RORgt+ TEMRA CD8+ T cells	percentage, median, iqr
						from RORgt+ TEMRA CD8+ gating on PD1+	PD1+ RORgt+ TEMRA CD8+ T cells	percentage, median, iqr
						from RORgt+ TEMRA CD8+ gating on HLA-DR+	HLA-DR+ RORgt+ TEMRA CD8+ T cells	percentage, median, iqr
						from RORgt+ TEMRA CD8+ gating on CTLA4+	CTLA4+ RORgt+ TEMRA CD8+ T cells	percentage, median, iqr
						from RORgt+ TEMRA CD8+ gating on 4-1BB+	4-1BB+ RORgt+ TEMRA CD8+ T cells	percentage, median, iqr
						from RORgt+ TEMRA CD8+ gating on CD25+	CD25+ RORgt+ TEMRA CD8+ T cells	percentage, median, iqr
					from TEMRA CD8+ gating on T-BET+	T-BET+ TEMRA CD8+ T cells	percentage, median, iqr
						from T-BET+ TEMRA CD8+ gating on IL2+	T-BET+IL2+ TEMRA CD8+ T cells	percentage, median, iqr
						from T-BET+ TEMRA CD8+ gating on IFNg+	T-BET+ IFNg+ TEMRA CD8+ T cells	percentage, median, iqr
						from T-BET+ TEMRA CD8+ gating on TNFa+	T-BET+TNFa+ TEMRA CD8+ T cells	percentage, median, iqr
						from T-BET+ TEMRA CD8+ gating on IL2+IFNg+	T-BET+IL2+IFNg+ TEMRA CD8+ T cells	percentage, median, iqr
						from T-BET+ TEMRA CD8+ gating on TNFa+IFNg+	T-BET+TNFa+IFNg+ TEMRA CD8+ T cells	percentage, median, iqr
						from T-BET+ TEMRA CD8+ gating on IL2+TNFa+	T-BET+IL2+TNFa+ TEMRA CD8+ T cells	percentage, median, iqr
							from T-BET+IL2+TNFa+ TEMRA CD8+ T cells gating on IFNg+	IFNg+T-BET+IL2+TNFa+ TEMRA CD8+ T cells	percentage, median, iqr
						from T-BET+ TEMRA CD8+ gating on IL10+	T-BET+IL10+ TEMRA CD8+ T cells	percentage, median, iqr
						from T-BET+ TEMRA CD8+ gating on CD40L+	CD40L+ T-BET+ TEMRA CD8+ T cells	percentage, median, iqr
						from T-BET+ TEMRA CD8+ gating on PD1+	PD1+ T-BET+ TEMRA CD8+ T cells	percentage, median, iqr
						from T-BET+ TEMRA CD8+ gating on HLA-DR+	HLA-DR+ T-BET+ TEMRA CD8+ T cells	percentage, median, iqr
						from T-BET+ TEMRA CD8+ gating on CTLA4+	CTLA4+ T-BET+ TEMRA CD8+ T cells	percentage, median, iqr
						from T-BET+ TEMRA CD8+ gating on 4-1BB+	4-1BB+ T-BET+ TEMRA CD8+ T cells	percentage, median, iqr
						from T-BET+ TEMRA CD8+ gating on CD25+	CD25+ T-BET+ TEMRA CD8+ T cells	percentage, median, iqr
					from TEMRA CD8+ gating on T-BET+RORgt+	T-BET+RORgt+ TEMRA CD8+ T cells	percentage, median, iqr
						from T-BET+RORgt+ TEMRA CD8+ gating on IL17+	T-BET+RORgt+IL17+ TEMRA CD8+ T cells	percentage, median, iqr
						from T-BET+RORgt+ TEMRA CD8+ gating on IFNg+	T-BET+RORgt+IFNg+ TEMRA CD8+ T cells	percentage, median, iqr
						from T-BET+RORgt+ TEMRA CD8+ gating on IL17+IFNg+	T-BET+RORgt+IL17+IFNg+TEMRA CD8+ T cells	percentage, median, iqr
					from TEMRA CD8+ gating on GATA3+	GATA3+ TEMRA CD8+ T cells	percentage, median, iqr
						from GATA3+ TEMRA CD8+ gating on IL4+	GATA3+IL4+ TEMRA CD8+ T cells	percentage, median, iqr
						from GATA3+ TEMRA CD8+ gating on TNFa+	GATA3+TNFa+ TEMRA CD8+ T cells	percentage, median, iqr
						from GATA3+ TEMRA CD8+ gating on TNFa+IL4+	GATA3+TNFa+IL4+ TEMRA CD8+ T cells	percentage, median, iqr
						from GATA3+ TEMRA CD8+ gating on IL10+	GATA3+IL10+ TEMRA CD8+ T cells	percentage, median, iqr
						from GATA3+ TEMRA CD8+ gating on IL2+	GATA3+IL2+ TEMRA CD8+ T cells	percentage, median, iqr
						from GATA3+ TEMRA CD8+ gating on CD40L+	CD40L+ GATA3+ TEMRA CD8+ T cells	percentage, median, iqr
						from GATA3+ TEMRA CD8+ gating on PD1+	PD1+ GATA3+ TEMRA CD8+ T cells	percentage, median, iqr
						from GATA3+ TEMRA CD8+ gating on HLA-DR+	HLA-DR+ GATA3+ TEMRA CD8+ T cells	percentage, median, iqr
						from GATA3+ TEMRA CD8+ gating on CTLA4+	CTLA4+ GATA3+ TEMRA CD8+ T cells	percentage, median, iqr
						from GATA3+ TEMRA CD8+ gating on 4-1BB+	4-1BB+ GATA3+ TEMRA CD8+ T cells	percentage, median, iqr
						from GATA3+ TEMRA CD8+ gating on CD25+	CD25+ GATA3+ TEMRA CD8+ T cells	percentage, median, iqr
					from TEMRA CD8+ gating on IL2+	IL2+ TEMRA CD8+ T cells	percentage, median, iqr
					from TEMRA CD8+ gating on IL4+	IL4+ TEMRA CD8+ T cells	percentage, median, iqr
					from TEMRA CD8+ gating on IL6+	IL6+ TEMRA CD8+ T cells	percentage, median, iqr
					from TEMRA CD8+ gating on IL10+	IL10+ TEMRA CD8+ T cells	percentage, median, iqr
					from TEMRA CD8+ gating on IL17+	IL17+ TEMRA CD8+ T cells	percentage, median, iqr
					from TEMRA CD8+ gating on IFNg+	IFNg+ TEMRA CD8+ T cells	percentage, median, iqr
					from TEMRA CD8+ gating on TNFa+	TNFa+ TEMRA CD8+ T cells	percentage, median, iqr
					from TEMRA CD8+ gating on CD40L+	CD40L+ TEMRA CD8+ T cells	percentage, median, iqr
					from TEMRA CD8+ gating on PD1+	PD1+ TEMRA CD8+ T cells	percentage, median, iqr
					from TEMRA CD8+ gating on HLA-DR+	HLA-DR+ TEMRA CD8+ T cells	percentage, median, iqr
					from TEMRA CD8+ gating on CTLA4+	CTLA4+ TEMRA CD8+ T cells	percentage, median, iqr
					from TEMRA CD8+ gating on 4-1BB+	4-1BB+ TEMRA CD8+ T cells	percentage, median, iqr
					from TEMRA CD8+ gating on CD25+	CD25+ TEMRA CD8+ T cells	percentage, median, iqr
			From CD8 gate. Exclusion gate exclude naive CD8+ cells (CD45RA+CCR7+), keep only CD8+ TCM, TEM and TEMRA all merged together.	Cytotoxic T cells (Tc)
				from Tc gating on T-BET+RORgt-	Tc1 cells	percentage, median, iqr
					from Tc1 gating on IL2+	IL2+ Tc1 T cells	percentage, median, iqr
					from Tc1 gating on IFNg+	IFNg+ Tc1 T cells	percentage, median, iqr
					from Tc1 gating on TNFa+	TNFa+ Tc1 T cells	percentage, median, iqr
					from Tc1 gating on IL2+IFNg+	IL2+IFNg+ Tc1 T cells	percentage, median, iqr
					from Tc1 gating on TNFa+IFNg+	TNFa+IFNg+ Tc1 T cells	percentage, median, iqr
					from Tc1 gating on IL2+TNFa+	IL2+TNFa+ Tc1 T cells	percentage, median, iqr
						from IL2+TNFa+ Th1 CD4+ T cells gating on IFNg+	IL2+TNFa+IFNg+ Tc1 T cells	percentage, median, iqr
					from Tc1 gating on IL10+	IL10+ Tc1 T cells	percentage, median, iqr
					from Tc1 gating on CD40L+	CD40L+ Tc1 T cells	percentage, median, iqr
					from Tc1 gating on PD1+	PD1+ Tc1 T cells	percentage, median, iqr
					from Tc1 gating on HLA-DR+	HLA-DR+ Tc1 T cells	percentage, median, iqr
					from Tc1 gating on CTLA4+	CTLA4+ Tc1 T cells	percentage, median, iqr
					from Tc1 gating on 4-1BB+	4-1BB+ Tc1 T cells	percentage, median, iqr
					from Tc1 gating on CD25+	CD25+ Tc1 T cells	percentage, median, iqr
					from Tc1 gating on CCR7+CD45RA-	Central memory Tc1	percentage, median, iqr
					from Tc1 gating on CCR7-CD45RA-	Effector memory Tc1	percentage, median, iqr
					from Tc1 gating on CCR7-CD45RA+	TEMRA Tc1	percentage, median, iqr
				from Tc gating on GATA3+	Tc2 cells	percentage, median, iqr
					from Tc2 gating on IL4+	IL4+ Tc2 T cells	percentage, median, iqr
					from Tc2 gating on TNFa+	TNFa+ Tc2 T cells	percentage, median, iqr
					from Tc2 gating on TNFa+IL4+	TNFa+IL4+ Tc2 T cells	percentage, median, iqr
					from Tc2 gating on IL10+	IL10+ Tc2 T cells	percentage, median, iqr
					from Tc2 gating on IL2+	IL2+ Tc2 T cells	percentage, median, iqr
					from Tc2 gating on CD40L+	CD40L+ Tc2 T cells	percentage, median, iqr
					from Tc2 gating on PD1+	PD1+ Tc2 T cells	percentage, median, iqr
					from Tc2 gating on HLA-DR+	HLA-DR+ Tc2 T cells	percentage, median, iqr
					from Tc2 gating on CTLA4+	CTLA4+ Tc2 T cells	percentage, median, iqr
					from Tc2 gating on 4-1BB+	4-1BB+ Tc2 T cells	percentage, median, iqr
					from Tc2 gating on CD25+	CD25+ Tc2 T cells	percentage, median, iqr
					from Tc2 gating on CCR7+CD45RA-	Central memory Tc2	percentage, median, iqr
					from Tc2 gating on CCR7-CD45RA-	Effector memory Tc2	percentage, median, iqr
					from Tc2 gating on CCR7-CD45RA+	TEMRA Tc2	percentage, median, iqr
				from Tc gating on RORgt+T-Bet-	RORgt+T-Bet- Tc cells	percentage, median, iqr
					from RORgt+T-Bet- Tc gating on IL17+	Tc17 T cells	percentage, median, iqr
					from RORgt+T-Bet- Tc gating on IL6+	IL6+ RORgt+T-Bet- Tc cells	percentage, median, iqr
					from RORgt+T-Bet- Tc gating on TNFa+	TNFa+ RORgt+T-Bet- Tc cells	percentage, median, iqr
					from RORgt+T-Bet- Tc gating on IL2+	IL2+ RORgt+T-Bet- Tc cells	percentage, median, iqr
					from RORgt+T-Bet- Tc gating on IFNg+	IFNg+ RORgt+T-Bet- Tc cells	percentage, median, iqr
					from RORgt+T-Bet- Tc gating on IL17+TNFa+	TNFa+ Tc17 T cells	percentage, median, iqr
					from RORgt+T-Bet- Tc gating on IL17+IL6+	IL6+ Tc17 T cells	percentage, median, iqr
					from RORgt+T-Bet-Tc gating on IL6+TNFa+	IL6+TNFa+ RORgt+T-Bet- Tc cells	percentage, median, iqr
						from IL6+TNFa+ RORgt+T-Bet- Tc gating on IL17+	IL17+IL6+TNFa+ Tc17 T cells
					from RORgt+T-Bet- Tc gating on IL10+	IL10+ RORgt+T-Bet- Tc cells	percentage, median, iqr
					from RORgt+T-Bet- Tc gating on CD40L+	CD40L+ RORgt+T-Bet-Tc cells	percentage, median, iqr
					from RORgt+T-Bet- Tc gating on PD1+	PD1+ RORgt+T-Bet- Tc cells	percentage, median, iqr
					from RORgt+T-Bet- Tc gating on HLA-DR+	HLA-DR+ RORgt+T-Bet- Tc cells	percentage, median, iqr
					from RORgt+T-Bet- Tc gating on CTLA4+	CTLA4+ RORgt+T-Bet- Tc cells	percentage, median, iqr
					from RORgt+T-Bet- Tc gating on 4-1BB+	4-1BB+ RORgt+T-Bet- Tc cells	percentage, median, iqr
					from RORgt+T-Bet- Tc gating on CD25+	CD25+ RORgt+T-Bet- Tc cells	percentage, median, iqr
					from RORgt+T-Bet- Tc gating on CCR7+CD45RA-	Central memory RORgt+T-Bet- Tc cells	percentage, median, iqr
					from RORgt+T-Bet- Tc gating on CCR7-CD45RA-	Effector memory RORgt+T-Bet- Tc cells	percentage, median, iqr
					from RORgt+T-Bet- Tc gating on CCR7-CD45RA+	TEMRA RORgt+T-Bet- Tc cells	percentage, median, iqr
				from Tc gating on RORgt+TBET+	Tc1* cells	percentage, median, iqr
					from Tc1* gating on IL17+	IL17+ Tc1* T cells	percentage, median, iqr
					from Tc1* gating on IL6+	IL6+ Tc1* T cells	percentage, median, iqr
					from Tc1* gating on TNFa+	TNFa+ Tc1* T cells	percentage, median, iqr
					from Tc1* gating on IL2+	IL2+ Tc1* T cells	percentage, median, iqr
					from Tc1* gating on IFNg+	IFNg+ Tc1* T cells	percentage, median, iqr
					from Tc1* gating on IFNg+IL17+	IL17+IFNg+ Tc1* T cells	percentage, median, iqr
					from Tc1* gating on CD40L+	CD40L+ Tc1* T cells	percentage, median, iqr
					from Tc1* gating on PD1+	PD1+ Tc1* T cells	percentage, median, iqr
					from Tc1* gating on HLA-DR+	HLA-DR+ Tc1* T cells	percentage, median, iqr
					from Tc1* gating on CTLA4+	CTLA4+ Tc1* T cells	percentage, median, iqr
					from Tc1* gating on 4-1BB+	4-1BB+ Tc1* T cells	percentage, median, iqr
					from Tc1* gating on CD25+	CD25+ Tc1* T cells	percentage, median, iqr
					from Tc1* gating on CCR7+CD45RA-	Central memory Tc1*	percentage, median, iqr
					from Tc1* gating on CCR7-CD45RA-	Effector memory Tc1*	percentage, median, iqr
					from Tc1* gating on CCR7-CD45RA+	TEMRA Tc1*	percentage, median, iqr
				from Tc gating on IL10+	Tc10 T cells	percentage, median, iqr
					from Tc10 gating on GATA3+	GATA3+ Tc10 T cells	percentage, median, iqr
					from Tc10 gating on TBET+	TBET+ Tc10 T cells	percentage, median, iqr
					from Tc10 gating on RORgt+	RORgt+ Tc10 T cells	percentage, median, iqr
					from Tc10 gating on IL2+	IL2+ Tc10 T cells	percentage, median, iqr
					from Tc10 gating on IL4+	IL4+ Tc10 T cells	percentage, median, iqr
					from Tc10 gating on IL6+	IL6+ Tc10 T cells	percentage, median, iqr
					from Tc10 gating on IFNg+	IFNg+ Tc10 T cells	percentage, median, iqr
					from Tc10 gating on TNFa+	TNFa+ Tc10 T cells	percentage, median, iqr
					from Tc10 gating on CD40L+	CD40L+ Tc10 T cells	percentage, median, iqr
					from Tc10 gating on PD1+	PD1+ Tc10 T cells	percentage, median, iqr
					from Tc10 gating on CD25+	CD25+ Tc10 T cells	percentage, median, iqr
					from Tc10 gating on HLA-DR+	HLA-DR+ Tc10 T cells	percentage, median, iqr
					from Tc10 gating on CTLA4+	CTLA4+ Tc10 T cells	percentage, median, iqr
					from Tc10 gating on 4-1BB+	4-1BB+ Tc10 T cells	percentage, median, iqr
					from Tc10 gating on CCR7+CD45RA-	Central memory Tc10	percentage, median, iqr
					from Tc10 gating on CCR7-CD45RA-	Effector memory Tc10	percentage, median, iqr
					from T10 gating on CCR7-CD45RA+	TEMRA Tc10	percentage, median, iqr
			from CD3+ T cells gating on CD4- and CD8-	DN T cells
				from DN T cells gating on RORgt+	RORgt+ DN T cells	percentage, median, iqr
				from DN T cells gating on T-BET+	T-BET+ DN T cells	percentage, median, iqr
				from DN T cells gating on GATA3+	GATA3+ DN T cells	percentage, median, iqr
				from DN T cells gating on IL2+	IL2+ DN T cells	percentage, median, iqr
				from DN T cells gating on IL4+	IL4+ DN T cells	percentage, median, iqr
				from DN T cells gating on IL6+	IL6+ DN T cells	percentage, median, iqr
				from DN T cells gating on IL10+	IL10+ DN T cells	percentage, median, iqr
				from DN T cells gating on IL17+	IL17+ DN T cells	percentage, median, iqr
				from DN T cells gating on IFNg+	IFNg+ DN T cells	percentage, median, iqr
				from DN T cells gating on TNFa+	TNFa+ DN T cells	percentage, median, iqr
				from DN T cells gating on CD40L+	CD40L+ DN T cells	percentage, median, iqr
				from DN T cells gating on PD1+	PD1+ DN T cells	percentage, median, iqr
				from DN T cells gating on HLA-DR+	HLA-DR+ DN T cells	percentage, median, iqr
				from DN T cells gating on CTLA4+	CTLA4+ DN T cells	percentage, median, iqr
				from DN T cells gating on 4-1BB+	4-1BB+ DN T cells	percentage, median, iqr
				from DN T cells gating on CD25+	CD25+ DN T cells	percentage, median, iqr
