# Supplementary material for: A systems immunology analysis of Alzheimer's disease reveals an age‐ and environmental exposure‐independent disturbance in B cell maturation
Source: Alzheimers Dement. 2025 Nov 25;21(11):e70952. doi: 10.1002/alz.70952 (PMC12645157; doi:10.1002/alz.70952)
Supplement: Supplementary file 4 — Supporting Information [file ALZ-21-e70952-s001.csv]

Supplementary spreadsheet 2. Gated flow cytometry data. Sample code, status (control/Alzheimer's disease), age and gender are indicated, as well as the percentage of leukocytes for each defined populaton, as percent of the defined parent population.
Sample	Status	Age	Gender	T Cells in Live Cells	Double Negative T Cells in T Cells	CD8+ T Cells in T Cells	CD4+ T Cells in T Cells	Double Positive T Cells in T Cells	Conventional CD4+ T Cells in CD4+ T Cells	Regulatory T Cells in CD4+ T Cells	Late TEM CD4+ Tconv Cells b in Conventional CD4+ T Cells	TEMRA CD4+ Tconv Cells b in Conventional CD4+ T Cells	CD28+ TCM/TEM CD4+ Tconv Cells b in Conventional CD4+ T Cells	Naive CD4+ Tconv Cells b in Conventional CD4+ T Cells	Early TCM/TEM CD4+ Tconv Cells b in Conventional CD4+ T Cells	RTE CD4+ Tconv Cells b in Naive CD4+ Tconv Cells b	RTE CD4+ Tconv Cells b in Conventional CD4+ T Cells	Stem Memory CD4+ Tconv Cells b in Naive CD4+ Tconv Cells b	Stem Memory CD4+ Tconv Cells b in Conventional CD4+ T Cells	Late TEM Tregs b in Regulatory T Cells	TEMRA Tregs b in Regulatory T Cells	CD28+ TCM/TEM Tregs b in Regulatory T Cells	Naive Tregs b in Regulatory T Cells	Early TCM/TEM Tregs b in Regulatory T Cells	Non-Naive Tregs b in Regulatory T Cells	Follicular Tregs b in Non-Naive Tregs b	CD127- Tregs in Regulatory T Cells	Late TEM CD127- Tregs b in CD127- Tregs	TEMRA CD127- Tregs b in CD127- Tregs	CD28+ TCM/TEM CD127- Tregs b in CD127- Tregs	Naive CD127- Tregs b in CD127- Tregs	Early TCM/TEM CD127- Tregs b in CD127- Tregs	Non-Naive CD127- Tregs b in CD127- Tregs	Follicular CD127- Tregs b in Non-Naive CD127- Tregs b	T Helper Cells b in Conventional CD4+ T Cells	CXCR3+CCR4- Th Cells b in T Helper Cells b	CXCR3-CCR4+ Th Cells b in T Helper Cells b	Late TEM Th2 Cells b in Th2 Cells b	TEMRA Th2 Cells b in Th2 Cells b	CD28+ TCM/TEM Th2 Cells b in Th2 Cells b	Early TCM/TEM Th2 Cells b in Th2 Cells b	Follicular T Helper Cells b in T Helper Cells b	Late TEM CD8+ Cells b in CD8+ T Cells	TEMRA CD8+ Cells b in CD8+ T Cells	CD28+ TCM/TEM CD8+ Cells b in CD8+ T Cells	Naive CD8+ T Cells b in CD8+ T Cells	Early TCM/TEM CD8+ T Cells b in CD8+ T Cells	RTE CD8+ Cells b in Naive CD8+ T Cells b	RTE CD8+ Cells b in CD8+ T Cells
AD001C	Control	72	M	42.63289124	9.969796815	8.816584294	80.46403075	0.678198792	94.01126088	5.964852414	9.143375681	NA	16.71143376	NA	11.88747731	NA	NA	NA	NA	18.30663616	NA	53.08924485	NA	51.60183066	NA	NA	80.83524027	21.23142251	16.985138	47.91224345	NA	46.6383581	NA	NA	NA	NA	NA	NA	NA	NA	NA	NA	13.14232326	NA	21.33291809	NA	19.93148552	NA	NA
AD001P	AD	71	F	41.09568921	8.309506791	15.60042888	75.64331665	0.446747677	94.37751004	5.598866052	0.375469337	NA	0.450563204	NA	NA	NA	NA	NA	NA	3.375527426	NA	3.375527426	NA	NA	NA	NA	95.78059072	3.083700441	47.57709251	3.524229075	NA	NA	NA	NA	NA	NA	NA	NA	NA	NA	NA	NA	0.801832761	NA	0.572737686	NA	NA	NA	NA
AD002P	AD	79	F	52.46045263	16.29146682	56.70216035	26.83803391	NA	84.90143369	14.84966149	15.76077397	10.02052184	64.69070654	9.527997655	62.3336265	36.30769231	3.459396072	37.53846154	3.576663735	21.25377137	2.547770701	73.88535032	1.977874623	73.65068723	97.68689239	4.255319149	65.70566544	24.79591837	2.755102041	70	1.93877551	69.74489796	97.55102041	4.811715481	90.47200235	NA	NA	NA	NA	NA	NA	2.806221646	9.47718072	53.71786443	30.45915366	6.307740217	29.99550189	74.32803072	4.688419086
AD003C	Control	71	F	27.86001438	12.18643987	37.58660232	47.63247169	2.584930001	92.99829471	6.916440967	2.313666271	3.866896775	55.53877683	38.27526696	49.4822565	35.97294632	13.76874124	9.553332394	3.656563478	2.320522117	0.725163162	92.3857868	4.496011603	91.95068891	95.43147208	1.747720365	85.56925308	2.457627119	0.677966102	93.22033898	3.559322034	92.88135593	96.3559322	1.671064204	61.71933988	12.53932192	49.00384481	2.986685858	2.231018352	94.78229579	93.63080245	1.642782244	21.08942986	29.12349838	32.11084981	17.67622195	30.54090129	51.7080187	9.140024153
AD003P	AD	71	M	49.45556039	4.503144285	43.84262449	46.13084331	5.498468169	91.0454401	8.836987607	1.807901717	3.772860533	65.730141	28.68211643	57.35725255	31.47967875	9.029038113	28.53492334	8.184419936	2.049622438	0.611290903	88.45738943	8.665947501	88.31355627	91.11830277	1.34175217	87.55843222	2.217659138	0.698151951	88.82956879	8.008213552	88.7063655	91.74537988	1.342882722	71.31090325	8.613938919	65.12823023	2.855153203	4.126044568	93.01880223	87.76114206	1.595536413	7.519475743	68.20355077	6.653515664	17.6134274	6.245611689	43.77372817	7.71005383
AD004C	Control	55	M	30.19067216	5.885401819	25.83771737	64.07339259	4.174981211	95.34460443	4.606859731	8.955160565	8.161880117	63.02125313	19.85322191	60.40809401	30.42735043	6.040809401	18.97435897	3.767021592	4.038630378	0.877963126	90.51799824	4.565408253	90.43020193	95.43459175	1.563937443	78.84108867	4.454342984	0.890868597	90.75723831	3.897550111	90.64587973	96.10244989	1.042873696	80.13829381	13.41908845	44.80969774	5.403404885	2.714038983	91.88255613	91.19170984	3.440791911	5.456369107	48.30491474	19.70912738	26.52958877	18.80641926	50.92627599	13.51053159
AD004P	AD	55	F	39.70369796	18.82040902	29.83039017	49.07796468	2.240524883	93.86466422	6.013027278	2.106060606	8.151515152	65.84242424	23.88787879	61.09393939	37.05442091	8.851515152	18.55892427	4.433333333	2.270577105	0.378429518	93.42478713	3.736991485	93.09366131	96.07379376	2.511078287	84.81551561	2.621305075	0.33463469	93.75348578	3.067484663	93.47462354	96.70942554	2.133794694	76.1	16.08728547	46.29474774	1.307561114	7.689027857	91.00341103	89.96588971	3.858559312	2.835883757	24.41855024	34.2037531	38.53713323	32.22425008	54.32908318	20.93687117
AD005C	Control	72	F	41.60846897	4.442044038	18.24678022	74.85500623	2.334856668	91.29961815	8.622680046	3.778723404	8.561702128	56.02674772	31.63282675	50.62613982	72.64970405	22.98115502	16.70382043	5.283890578	8.187435633	7.749742533	74.35633368	9.500514933	73.14624099	90.29351184	3.507271172	61.84346035	11.11573689	9.616985845	69.02581182	10.03330558	67.6519567	89.75853455	3.525046382	68.36717325	9.948072272	47.15464504	2.916302129	3.878681831	93.20501604	92.27179936	1.771233461	6.60291439	39.27140255	23.39708561	30.70127505	21.75774135	89.7063186	27.54098361
AD005P	AD	73	M	20.02716642	11.23382361	49.06189907	38.21526948	1.457824437	92.47246022	7.398340813	1.706007795	4.676814472	47.40789764	46.20192661	41.81189793	22.36192901	10.33164203	10.42495623	4.816530627	2.757352941	1.011029412	89.15441176	6.893382353	89.15441176	92.92279412	1.78041543	84.83455882	3.033586132	0.866738895	91.11592633	4.767063922	91.11592633	95.01625135	1.596351197	53.79071991	2.023239918	59.50786056	1.093983093	0.696171059	98.20984585	97.31476877	0.574162679	17.98199153	33.4375	34.86228814	13.65995763	32.25105932	32.76463746	4.475635593
AD006P	AD	76	F	67.52593762	1.732613813	26.90515461	70.33099009	0.94637224	94.80316933	5.183169782	3.519579236	11.88803631	23.98981712	60.60136652	19.7161281	52.46794935	31.79629429	8.615530941	5.221129484	11.55282231	3.865583132	73.53393367	10.95980672	71.84274105	88.95233912	2.37037037	61.3002416	13.75850949	5.159441061	71.62307417	9.31565747	69.65245432	90.54102472	2.176493866	39.39743266	8.095339693	30.49468134	8.592910849	2.506265664	88.90082349	88.11313999	1.347191319	0.514819664	56.49029877	7.555648137	35.35591001	7.094393525	91.93670566	32.50505892
AD007P	AD	60	M	37.23429855	6.570443774	32.1413184	58.83239983	2.348125808	88.5389967	11.3145368	3.804797353	12.61373036	59.22249793	24.35897436	56.20347395	34.46519525	8.395368073	23.59932088	5.748552523	9.385113269	3.55987055	81.87702265	4.854368932	81.55339806	94.82200647	4.436860068	80.58252427	11.64658635	4.016064257	80.32128514	3.614457831	80.32128514	95.98393574	4.60251046	75.64102564	13.06724986	39.80317113	NA	NA	NA	NA	2.952433024	4.758713137	11.93029491	54.55764075	28.75335121	53.35120643	65.96736597	18.96782842
AD008C	Control	78	M	41.84878723	3.120855054	12.28292051	83.50967026	1.042598476	94.31813984	5.585823514	0.766602375	0.8312202	44.5040582	53.88734959	38.37319731	35.61954942	19.19443112	18.66460756	10.05786232	2.132583898	0.347164821	89.1056373	8.249297405	88.24599107	91.58538601	7.292418773	75.02066457	2.578228294	0.462758925	89.97355663	6.831203173	89.26840018	93.01454385	6.49135276	46.10188077	29.95455318	24.50730547	0.416666667	0.104166667	99.47916667	98.95833333	7.483860007	8.977900552	20.33525866	42.6418885	28.01983928	41.44274234	81.08895362	22.72099448
AD008P	AD	75	F	42.83837866	10.07042591	15.18708379	73.9519954	0.761749629	92.8738015	7.054936512	4.059709821	6.005859375	58.23102679	31.70340402	54.296875	42.92629263	13.60909598	24.44444444	7.749720982	11.01928375	2.571166208	81.26721763	5.050505051	80.62442608	94.85766758	1.161665053	86.22589532	12.14057508	2.768903088	80.83067093	4.153354633	80.40468584	95.74014909	1.001112347	68.29659598	3.441936472	47.88070677	2.037444934	0.605726872	97.35682819	96.86123348	1.072413441	13.02839117	20.97791798	48.73817035	17.2555205	46.24605678	70.20109689	12.11356467
AD009C	Control	74	F	46.60875387	7.821102957	26.3653587	61.03059361	4.769265493	94.03458439	5.903777835	11.88444487	6.909948992	53.89355008	27.3096725	48.6294513	33.32751473	9.101635124	15.37857299	4.199837918	7.953682612	2.429764617	83.21943812	6.340167046	82.59301443	93.60288535	3.123098763	75.41761579	9.035992952	2.844198339	82.75862069	5.310848226	82.33073244	94.63881198	2.686170213	72.68794394	22.89846043	21.76714597	2.198048671	0.280363351	97.52158798	96.71414153	5.033529537	4.096191761	48.59914911	28.17785618	19.12161461	27.21541974	68.78306878	13.15243333
AD009P	AD	76	M	52.92159078	11.82001988	31.80827271	53.38182804	2.964464826	97.40584003	2.549724926	31.25624538	7.490116001	51.83777208	9.413694226	50.0890646	15.81862236	1.48911674	64.48598131	6.070513099	8.962655602	1.452282158	86.09958506	2.904564315	85.72614108	96.51452282	4.041272571	82.73858921	8.625877633	1.153460381	87.31193581	2.407221665	86.9107322	97.09127382	3.305785124	90.58413347	34.98842912	8.480917037	9.460278957	1.697998787	88.84172226	88.53850819	3.157112196	14.54697182	53.21993573	21.21766304	10.99944958	20.7702278	62.48587571	6.873102395
AD010C	Control	68	M	15.85935924	20.58286789	40.80075209	36.85229221	1.741967594	91.19147659	8.598439376	1.448082936	0.674675004	85.63435906	12.22642751	81.86605233	19.65006729	2.402501234	24.22611036	2.961987823	1.919720768	0	94.76439791	3.315881326	94.76439791	96.68411867	2.346570397	84.81675393	2.057613169	0	94.85596708	3.086419753	94.85596708	96.91358025	2.123142251	87.757117	19.85749109	53.72210763	0.526623757	0.175541252	99.29783499	98.82972499	2.79392462	16.16969368	23.55651938	54.2423421	6.031444836	50.77256709	35.73033708	2.155055571
AD010P	AD	66	F	22.24114161	6.820862727	48.74060368	39.83346825	4.535677113	91.26117756	8.657531065	4.714640199	12.62327416	53.89069161	28.77139403	52.61182159	29.69924812	8.544887701	31.97700133	9.200229051	7.243460765	3.822937626	81.62307176	6.639839034	81.4889336	92.68947015	1.664254703	72.63581489	8.033240997	2.770083102	83.10249307	5.170821791	83.01015697	93.90581717	1.27826942	71.22860597	20.29477445	36.35551586	2.664446295	1.373855121	95.96169858	95.33721898	2.108083966	1.561239501	68.9460447	11.1422199	18.33151426	10.59649789	59.84985762	10.97138518
AD011C	Control	66	M	35.28168697	6.766917293	22.53090353	70.4473047	0.229387027	92.52894356	7.39869754	5.004887586	6.744868035	51.49560117	36.75464321	46.70576735	42.5	15.62072336	23.88297872	8.778103617	9.535452323	3.422982885	77.75061125	9.290953545	77.01711491	90.70904645	3.234501348	84.59657702	10.98265896	3.757225434	76.01156069	9.248554913	75.14450867	90.75144509	2.547770701	63.24535679	21.39103555	27.60432767	3.618421053	0	96.38157895	96.05263158	3.183925811	7.409502262	38.85746606	27.65837104	26.07466063	26.92307692	88.93709328	23.19004525
AD011P	AD	66	F	46.02563105	3.635543782	27.2468506	68.19885579	0.876476059	92.05752304	7.905285342	3.896395385	8.057637923	46.56820936	41.47326839	42.33065494	64.67150124	26.82138529	20.11040156	8.340440813	13.69576581	7.893361213	66.33559854	12.07527444	64.81965499	87.92472556	2.437574316	79.35180345	15.94202899	9.090909091	63.63636364	11.33069829	62.18708827	88.66930171	2.526002972	58.52224267	30.8276444	18.61624607	2.620087336	0.873362445	96.50655022	95.98253275	3.628135307	5.10964005	13.38436078	38.24989657	43.2354158	36.07778237	82.6076555	35.71576334
AD012C	Control	60	F	NA	NA	NA	NA	NA	NA	NA	NA	NA	NA	NA	NA	NA	NA	NA	NA	NA	NA	NA	NA	NA	NA	NA	NA	NA	NA	NA	NA	NA	NA	NA	NA	NA	NA	NA	NA	NA	NA	NA	NA	NA	NA	NA	NA	NA	NA
AD012P	AD	64	M	26.63877122	5.101088647	27.80585796	66.2026957	0.87350959	93.11890686	6.838025136	7.818445561	24.17432253	23.46584817	44.54138373	20.14631993	24.38287629	10.86047049	13.20621136	5.882229277	20.95619811	7.014028056	62.61093616	9.218436874	61.72344689	90.58116232	4.804045512	81.44861151	23.55008787	7.978910369	59.78910369	8.471001757	59.15641476	91.31810193	4.618937644	55.45861627	18.6504928	10.36770281	7.795473596	1.676445935	90.52808047	89.6898575	4.105382866	10.03029597	31.41458867	24.44651596	34.10393848	23.5842461	72.76206095	24.8147285
AD013C	Control	64	F	57.94387125	5.236762394	47.34250987	45.2497987	2.162493769	91.88076193	8.080260304	3.565302396	2.104505967	86.85836546	7.46260398	78.92174041	20.29164607	1.514285187	32.87197232	2.453105115	0.356543624	0.041946309	96.85402685	2.684563758	95.70050336	97.25251678	1.035152038	78.54446309	0.427236315	0.053404539	97.59679573	1.842456609	96.76902537	98.07743658	0.435611217	92.52817382	34.89215804	19.81222342	1.184191753	0.699101156	98.11670709	94.74960765	2.746880357	13.77779937	49.20712053	28.32013217	8.656073343	24.10871924	44.72305389	3.871260346
AD013P	AD	69	M	30.21847705	4.611146749	25.99524546	63.92588959	5.407343119	88.04675049	11.90012396	1.133011531	0.657012604	87.34245106	10.8608206	83.48082596	12.65432099	1.3743631	28.27160494	3.070528292	0.198412698	0	97.66865079	1.93452381	97.17261905	97.86706349	0.456158135	89.18650794	0.22246941	0	97.83092325	1.724137931	97.33036707	98.05339266	0.340328985	89.13247519	16.66792027	42.76043625	0.615093447	0.141944642	99.24296191	98.55689614	2.767957879	8.767600523	8.869211787	71.41820293	10.94498476	65.65539265	36.07427056	3.948323414
AD014C	Control	61	F	56.15344653	NA	16.05638603	NA	0.594049764	93.02466395	6.963226093	5.584725537	0.876545888	44.49121284	49.04751573	32.47559123	12.28877289	6.027337817	4.220118553	2.069863311	0.173913043	0	89.10144928	10.66666667	85.50724638	89.27536232	7.467532468	51.94202899	0.111607143	0	96.42857143	3.459821429	94.75446429	96.54017857	3.815028902	50.95248427	27.99352751	14.7504684	1.708706265	0.48820179	97.80309194	94.46704638	12.71504003	15.69370735	39.37831691	23.21455648	21.68309325	20.80363912	47.62237762	10.32600455
AD014P	AD	61	M	41.18264692	6.791984011	34.33587209	53.75573921	5.082914709	90.06008963	9.903736008	14.37306139	5.808582331	67.81737442	11.9786669	62.5287305	8.196721311	0.981857943	36.30774963	4.349184388	0.608766234	0.36525974	91.21347403	7.670454545	90.54383117	92.1875	3.367818622	75.10146104	0.783572008	0.405295866	92.32639827	6.376654958	91.59686571	93.51526614	1.935856689	87.99901814	14.98161532	45.69544821	0.462770691	0.201720558	99.33550875	97.08691783	6.861924686	12.3179058	31.56404367	38.69993393	17.37092156	37.28408269	27.71237095	4.81389422
AD015C	Control	69	F	43.18151015	10.16191865	15.27980356	71.23497591	3.301146539	92.20900397	7.785812404	2.585940355	3.240857858	56.51403997	37.65635101	46.83925008	18.57132194	6.993282177	10.89796223	4.103774911	1.098535286	0.765645806	84.82023968	13.31557923	82.52330226	86.68442077	6.182795699	59.85352863	1.557285873	1.112347052	90.04449388	7.285873192	87.98665184	92.71412681	3.779244151	62.34083818	NA	18.54456919	0.739863865	2.545131696	96.71500444	93.5483871	6.966048965	10.36732721	18.97051716	37.68728855	32.93861769	32.93861769	49.92663243	16.44514258
AD015P	AD	70	M	63.56473741	4.246387778	59.75390048	32.04698591	3.945519403	95.01349224	4.980885991	6.174190876	11.19460387	32.05135791	50.57984735	24.82693332	14.14868106	7.156381279	7.463297655	3.774924561	0.282167043	0.338600451	90.34988713	9.029345372	89.503386	90.97065463	1.302729529	84.98871332	0.26560425	0.398406375	92.82868526	6.507304117	92.36387782	93.49269588	1.420454545	49.42015265	10.00299312	18.18018557	0.895638629	1.596573209	97.50778816	96.02803738	3.501945525	2.104501462	87.79057497	5.832604697	4.270811349	5.366780233	70.77303212	3.022582688
AD016C	Control	57	M	37.10381744	10.72513288	25.98709188	60.93394077	2.296886864	93.8317757	6.105919003	0.996015936	0.431606906	85.29216467	13.24701195	76.4940239	48.12030075	6.374501992	29.8245614	3.950863214	1.020408163	0	80.6122449	11.73469388	78.06122449	81.63265306	10.625	66.32653061	0.769230769	0	76.15384615	15.38461538	73.07692308	76.92307692	9	86.71978752	15.84992343	42.07503828	0.193236715	0.096618357	99.71014493	96.61835749	14.50995406	21.32943755	22.64426589	42.293645	13.58655953	39.59094229	83.33333333	11.32213294
AD017C	Control	76	M	56.25706487	3.954913012	44.76353835	47.11590296	4.136241117	95.88100686	4.108591637	1.562160989	0.52072033	65.49142981	32.42568887	40.59448904	34.25894948	11.10870037	4.717296755	1.529615969	0	0	91.89873418	8.101265823	83.79746835	91.89873418	1.652892562	65.3164557	0	0	92.24806202	7.751937984	85.27131783	92.24806202	1.260504202	67.57431113	0.561887943	36.45850056	0	0	100	86.42284569	3.387381602	19.25771841	66.88197942	8.254871907	5.605430261	7.083424568	87.6953125	4.915699584
AD017P	AD	79	F	50.28317152	16.70689193	39.20622151	41.51246983	2.547599893	96.96382429	3.036175711	7.26182545	16.25582945	26.84876749	49.63357761	22.25183211	78.79194631	39.10726183	2.953020134	1.46568954	NA	NA	NA	NA	NA	NA	NA	NA	NA	NA	NA	NA	NA	NA	NA	50.36642239	0	18.91534392	0	0	100	95.41284404	1.71957672	5.198358413	69.35704514	12.65389877	12.79069767	10.73871409	90.37433155	11.55950752
AD018C	Control	74	F	26.48501914	14.17112299	32.18105424	52.3745862	1.260504202	90.13005956	7.293059438	3.007417397	1.402562374	90.19554956	5.380984491	80.35064059	33.33333333	1.793661497	24.31077694	1.308159137	0.166666667	0	98.5	1.333333333	97	98.66666667	16.38513514	68	0.245098039	0	99.26470588	0.490196078	98.03921569	99.50980392	11.8226601	94.60552933	21.81040627	23.79187455	0.099601594	0	99.90039841	97.70916335	19.80042766	15.84569733	42.45301682	34.00593472	7.695351137	28.05143422	57.32647815	4.411473788
AD018P	AD	77	M	16.32653061	9.756097561	34.55284553	54.57317073	1.117886179	94.04096834	5.2141527	5.742574257	3.564356436	50.2970297	40.3960396	27.12871287	36.76470588	14.85148515	3.431372549	1.386138614	NA	NA	NA	NA	NA	NA	NA	NA	NA	NA	NA	NA	NA	NA	NA	59.6039604	0.996677741	11.29568106	NA	NA	NA	NA	2.325581395	17.35294118	55	19.70588235	7.941176471	17.94117647	NA	NA
AD019P	AD	70	M	25.70569954	7.284172662	24.59032774	63.78896882	4.316546763	88.62781955	10.9179198	1.113467656	0.247437257	89.4485684	9.190526688	83.84588194	14.03846154	1.290208554	15.38461538	1.413927183	0.286944046	0.143472023	98.27833572	0.860832138	98.1348637	98.70875179	4.941860465	89.95695839	0.318979266	0.159489633	98.5645933	0.637958533	98.40510367	99.0430622	4.186795491	90.80947331	14.65550798	40.09342156	0.471380471	0	99.52861953	99.19191919	8.115998443	10.7679805	7.070296627	75.05079236	7.110930516	67.61479074	40	2.844372206
AD020P	AD	76	M	66.1859708	3.013488068	60.15140453	35.96895054	0.850017292	92.70314737	7.239161556	6.299267045	7.311114184	35.07122113	51.31609275	31.33960264	8.408192598	4.314755912	19.96047431	10.24293551	0.649350649	0.619834711	74.35064935	24.38016529	72.87485242	75.61983471	7.923497268	59.35655254	0.94480358	0.895077076	76.77772253	21.38239682	75.2859274	78.61760318	6.261859583	48.68160236	24.85204299	15.76156432	1.175406872	1.672694394	97.15189873	95.11754069	6.841532124	12.02693379	65.73352414	13.16152608	9.057572892	12.94176271	52.75779376	4.778575627
AD021C	Control	59	F	22.76430482	5.753306327	21.10836411	67.6337424	5.462885738	93.84523914	6.143750551	1.098153319	1.626111646	74.34122533	22.92981674	62.67686604	19.0237413	4.362109018	16.29144494	3.73559847	0.967741935	0.143369176	94.37275986	4.372759857	93.47670251	95.48387097	2.515015015	68.53046595	1.150627615	0.156903766	95.39748954	3.242677824	94.66527197	96.70502092	1.406165495	77.0654903	12.61456018	39.25950735	0.043802015	0.032851511	99.92334647	95.91546211	8.278780867	7.909405207	19.57948211	52.02144923	20.48260778	45.6078459	63.41715467	12.98948705
AD021P	AD	60	M	27.4304572	13.18944596	33.01802034	47.93101668	5.834667217	96.68419012	3.300728229	0.871309192	7.507520891	60.50807799	31.11309192	50.03231198	28.64919066	8.913649025	13.02821945	4.053481894	0.195822454	0.130548303	94.90861619	4.503916449	93.86422977	95.23498695	1.370801919	72.78067885	0.179372197	0	97.21973094	2.421524664	96.68161435	97.39910314	0.828729282	68.88690808	10.23841102	32.24856856	0.012118274	0.024236549	99.96364518	96.43722734	6.39860253	26.74131298	35.5205955	29.38729553	8.33203015	26.92897132	64.75225225	5.395177181
AD022C	Control	61	F	32.69044395	18.98731692	30.9125535	45.75332784	4.209368987	95.5715757	4.41125987	2.065373563	7.897808908	64.25556753	25.77676006	62.80082615	35.56871625	9.168462644	37.04929455	9.550107759	0	0	95.52529183	4.085603113	95.23346304	95.52529183	0.509164969	60.60311284	0	0	97.59229535	2.407704655	97.27126806	97.59229535	0.328947368	74.21875	3.163944344	30.87719298	0.063091483	0.231335436	99.70557308	99.39011567	3.085299456	4.395046046	28.32645284	43.74087012	23.51857733	41.89901556	52.79503106	12.4166402
AD022P	AD	57	M	45.10636847	27.32794287	28.83173068	42.2524701	1.346985812	95.36786569	4.408575708	NA	3.331067301	NA	NA	NA	NA	NA	NA	NA	NA	0.152129817	NA	NA	NA	NA	NA	57.80933063	NA	0.087719298	NA	NA	NA	NA	NA	NA	NA	NA	NA	NA	NA	NA	NA	NA	43.55404121	NA	NA	NA	NA	NA
AD023C	Control	72	M	22.64697727	5.264612954	18.85268562	69.39375987	6.451421801	95.00583364	4.951481176	1.695321392	2.426166657	76.16066615	19.6998742	67.08201042	23.23247681	4.576768705	22.09213927	4.352123645	0.057471264	0.057471264	96.49425287	3.333333333	96.09195402	96.6091954	2.022605592	76.7816092	0.074850299	0.074850299	98.05389222	1.721556886	97.75449102	98.20359281	1.295731707	80.2821542	13.70368989	39.83136216	0.160034141	0.170703083	99.66926278	98.20761763	4.626347797	7.9606159	21.30512203	49.78527286	20.88614224	47.51230753	45.43630893	9.489892113
AD023P	AD	70	F	18.52079015	23.19858399	26.90133607	45.57782346	4.265159301	95.48387097	4.503601629	0.439517187	0.387037523	92.42324849	6.678037261	89.3597481	17.87819253	1.193912359	54.51866405	3.640776699	0.139082058	0	97.91376912	1.668984701	97.49652295	98.05285118	1.134751773	80.945758	0.171821306	0	98.45360825	1.202749141	98.28178694	98.62542955	1.045296167	93.2498032	0.260288428	58.48047837	0.075872534	0.012645422	99.91148204	99.3803743	0.928596553	4.520853231	40.60278043	40.74074074	14.12501327	34.84028441	49.28625094	6.961689483
AD024C	Control	73	M	30.55387786	18.15116279	26.22093023	52.51744186	3.110465116	96.57920956	3.387578877	30.22696011	6.017881706	58.53966071	5.204034846	45.74736359	10.35242291	0.538743696	14.53744493	0.7565337	1.633986928	0	95.75163399	2.614379085	88.88888889	97.38562092	1.677852349	70.26143791	1.860465116	0	95.34883721	2.790697674	91.62790698	97.20930233	0.956937799	94.78450252	6.953682428	6.639255049	9.352517986	1.438848921	89.20863309	84.89208633	1.547950175	20.77605322	52.50554324	23.2594235	3.414634146	20.66518847	19.48051948	0.66518847
AD024P	AD	70	F	47.07230367	5.69841468	18.47459743	73.82973412	1.98477094	91.94352862	8.031109984	3.824935638	1.820522251	62.57815373	31.77638838	39.95034939	33.44907407	10.62890769	5.208333333	1.655020228	1.473684211	0.631578947	91.47368421	6.421052632	86.21052632	93.57894737	5.174353206	57.15789474	1.657458564	0.368324125	94.47513812	3.49907919	90.79189687	96.50092081	2.099236641	68.22361162	8.989218329	6.778975741	1.694915254	0	98.30508475	92.37288136	6.913746631	14.15540541	9.797297297	64.66216216	11.35135135	53.34459459	61.30952381	6.959459459
AD025P	AD	71	M	44.52525059	15.89834515	41.62099721	39.46647324	3.000752203	95.50745354	4.404056906	0.677072197	12.75033854	5.551992018	81.02059725	5.110113321	6.034482759	4.889173972	14.39127375	11.65989594	0.154559505	5.7187017	22.25656878	71.71561051	22.10200927	28.12982998	0.549450549	70.47913447	0.219298246	6.798245614	24.12280702	68.64035088	24.12280702	31.14035088	0.704225352	18.97940275	2.065339842	14.38227563	1.479289941	11.53846154	86.98224852	82.24852071	2.215546376	0.393726199	92.1448396	0.413089782	7.02898083	0.400180727	22.22222222	1.56199574
AD026P	AD	76	F	16.59262648	4.015127417	23.71257908	71.30032163	0.950765207	89.01502008	10.91558023	8.829425851	3.719997772	49.02544969	38.42234226	41.0619814	44.56120009	17.12145681	23.16109863	8.899036587	3.814713896	0.885558583	87.23887375	8.038147139	85.35422343	91.93914623	1.48184737	25.31789282	6.6367713	0.986547085	90.31390135	2.062780269	89.68609865	97.93721973	1.556776557	61.57487331	0.14018269	43.57420639	1.144607448	0.177333548	98.678059	97.27551185	2.989056706	11.70815323	12.60247429	60.44865107	15.24072142	40.83320912	92.02933985	14.02593531
AD027C	Control	65	M	41.81440877	7.888707855	21.61544656	69.09938761	1.364620984	92.08878771	7.883206403	1.267486805	0.909411972	78.02597759	19.79516158	71.55218082	23.20844484	4.594149155	18.09396372	3.581729354	0.836580335	0.42402017	92.63121705	6.096722439	91.04973642	93.89181756	3.942389845	30.97639239	1.590825009	0.591934887	95.30151683	2.51572327	94.85756567	97.48427673	1.480075901	80.20287637	13.1027228	50.3816327	0.184755832	0.068830604	99.74641356	98.35893349	6.910976833	7.043839889	11.34407671	62.22491769	19.38427771	56.40270317	73.55482718	14.25807197
AD027P	AD	64	F	44.36387826	5.426225821	31.93944619	61.08736942	1.496976058	93.36735738	6.599914088	1.213727831	1.527018589	51.53413883	45.71196968	44.50262354	75.38701174	34.46088795	11.6702612	5.334706263	1.487680149	0.666356733	87.92809546	9.824887649	85.51061522	90.08213234	2.219163943	42.52285759	2.368804665	0.911078717	92.38338192	4.15451895	91.5451895	95.66326531	0.99047619	54.27488525	7.970210104	47.22990292	0.278667141	0.12451085	99.59682201	97.9544646	5.293963308	14.98210129	36.09866787	28.57534086	20.33410927	26.47444299	93.96825397	19.10760744
AD028P	AD	68	M	29.69413514	11.15724265	34.58547515	53.67997891	0.55357849	92.30240381	7.648488718	1.348691211	0.904447755	68.16609917	29.55150032	61.12204724	32.55018454	9.619067887	25.24979746	7.461693977	1.733547352	0.288924559	92.35955056	5.361155698	90.01605136	94.38202247	1.700680272	32.13483146	3.696303696	0.599400599	93.10689311	2.197802198	92.00799201	97.4025974	1.641025641	70.41923814	3.018283469	45.71245089	0.530338481	0.311963812	99.15769771	97.39510217	3.762466002	9.108231707	40.22103659	32.82393293	17.75914634	30.65929878	88.58369099	15.73170732
AD029C	Control	72	M	27.92839447	5.270865379	26.99804041	66.78185381	0.931330201	93.31892472	6.625859784	1.548526702	0.948388078	48.30524234	49.19446182	37.02094568	15.08934708	7.423123088	33.94158076	16.69737799	0.476190476	0.166666667	93	6.30952381	91.88095238	93.64285714	0.966183575	40.80952381	0.525087515	0.175029172	97.37456243	1.808634772	96.55775963	98.07467911	1.130279595	50.80215712	1.227912549	40.11180992	0.472459092	0.207421065	99.32011984	97.14219866	1.251206283	6.39194568	31.97923983	46.69086084	14.90283306	45.67236401	77.97852841	11.62100991
AD029P	AD	64	F	24.85754599	7.052844789	44.03328118	43.62090504	5.265072954	93.43806479	6.54803281	1.09209939	1.99375093	41.80925458	55.10191936	35.03050141	44.19182373	24.35054307	19.40379111	10.69186133	1.231422505	0.467091295	91.93205945	6.326963907	91.16772824	93.63057325	0.907029478	32.27176221	2.368421053	0.526315789	94.47368421	2.5	94.21052632	97.36842105	1.351351351	44.8951049	0.24524425	41.20766223	0.256191289	0.256191289	99.48761742	98.2707088	1.239477696	2.927971354	15.90414543	56.61203691	24.55309186	46.18096681	88.68072695	21.77386035
AD030C	Control	58	F	38.18515761	5.452462609	46.14065546	38.88161546	9.505343598	91.87848843	8.099551652	10.66783516	24.11217559	40.00836537	25.20963212	38.40699504	71.84956941	18.11301213	25.17974244	6.347720437	2.146407592	0.971531857	90.2394939	6.597379123	89.08721193	93.35743335	1.185866409	44.60009038	2.938196555	1.418439716	92.70516717	2.887537994	92.147923	97.06180344	0.782881002	74.78837612	2.700471384	33.02617913	0.606567664	0.585651537	98.8077808	98.07571638	2.218434579	5.449750952	35.28613506	34.47653708	24.77832436	33.39244684	79.74856858	19.760359
AD030P	AD	64	M	35.07168892	21.41747666	38.890935	37.76281446	1.912760813	94.16728506	5.800911693	1.751699914	3.755572567	64.42112847	30.06484442	57.02931508	52.64734517	15.82834241	13.51007264	4.061782321	0.986842105	0.511695906	90.53362573	7.894736842	89.87573099	92.03216374	1.588562351	37.79239766	1.160541586	0.096711799	96.80851064	1.934235977	96.71179884	98.06576402	0.690335306	69.92840095	1.014231438	40.08950995	0.139678739	0.129701686	99.73061957	96.90711364	4.964904372	7.409313625	40.81607444	20.95359657	30.74484292	19.26545065	93.5382349	28.75818339
AD031C	Control	72	M	38.35419044	4.453733909	15.9279589	78.9606652	0.610109455	95.22706095	4.730883093	1.568250504	1.175971389	47.36791971	49.88352861	29.77684254	56.70514712	28.28652829	9.714434511	4.845902718	0.941258497	0.313752832	88.05996165	10.6675963	83.99860554	89.31497298	3.883684621	23.11312533	1.432880845	0.150829563	95.173454	3.242835596	93.51432881	96.7571644	1.792673422	50.1121416	5.937548601	33.81948885	0.083339647	0.106068642	99.81059171	95.56026972	4.869619313	2.473223776	17.34527022	30.88054942	49.30095659	26.19573216	97.10613599	47.87425394
AD031P	AD	72	F	24.26859949	14.63881124	23.59638302	60.94770317	0.797863311	90.78619973	9.202659041	2.640513785	1.450134991	65.67127546	30.23398511	57.57383621	21.62089027	6.536856745	19.05696117	5.761678802	1.049233253	0.262308313	92.71589992	5.93220339	91.22276029	94.02744149	0.879828326	45.37933818	1.467318808	0.355713651	95.73143619	2.401067141	95.02000889	97.55446865	0.592525068	69.76192424	0.178843673	47.03295415	0.144964612	0.127909951	99.72712544	98.70384583	1.999530902	28.45083933	35.18944844	29.17985612	7.175059952	26.38369305	75.86898396	5.443645084
AD032P	AD	77	F	35.08532575	4.27586861	41.45458569	52.34263855	1.91109987	95.95627095	4.028629239	7.70755964	2.401334424	30.60363819	59.28117329	26.89620444	53.4880017	31.70831497	24.22488851	14.36079814	0.299850075	0.374812594	91.15442279	8.170914543	90.77961019	91.82908546	2.775510204	30.50974513	0.491400491	0.491400491	98.03439803	0.982800983	97.78869779	99.01719902	2.977667494	40.71253226	0.085034014	29.67687075	0.520059435	0.371471025	99.10846954	98.17979198	1.198206555	11.29456625	61.49475691	12.6749285	14.52430887	10.94756911	88.15962195	12.80457579
AD033C	Control	79	M	40.05153118	12.75165635	32.66625542	51.82538474	2.724658116	97.34116556	2.617096924	24.62283627	33.12847388	28.351596	13.8955058	23.5000794	36.27428571	5.040495474	27.36	3.801810386	1.712935617	1.004134672	92.97105729	4.311872416	91.25812168	95.68812758	1.049382716	37.50738334	1.417322835	0.94488189	96.06299213	1.57480315	95.90551181	98.42519685	0.64	86.10290615	1.025470776	15.09987274	2.776159969	2.543195496	94.68064454	93.2828577	0.995960826	4.127529123	77.0619252	12.38258737	6.356836297	11.1122011	80.47839506	5.115879828
AD033P	AD	78	F	30.80668681	8.011847532	25.16401081	65.03040313	1.771593604	91.64561991	8.32600244	1.566806007	0.763276049	65.2097848	32.44929556	58.24431026	27.23889499	8.83882954	15.96927334	5.181916705	0.647580095	0.153374233	95.5862304	3.510565781	94.98977505	96.38718473	0.583451202	41.20654397	0.868486352	0.124069479	97.35318445	1.447477254	97.14640199	98.34574028	0.672834315	67.53986685	0.625802311	66.97918577	0.12634514	0.074064392	99.79959047	98.97181196	0.534109664	7.982546201	20.6475506	34.90759754	36.4476386	32.12085656	90.85513078	33.11454972
AD034C	Control	72	F	57.48234389	6.058650269	45.31372848	48.61471303	NA	94.4771652	5.464902964	27.03372509	10.39856924	52.63924374	9.895247828	48.52069494	22.17918926	2.194685743	30.2091402	2.98926929	1.634275618	0.309187279	94.16961131	3.754416961	92.62367491	96.1130742	1.194852941	34.23144876	2.451612903	0.129032258	95.35483871	1.806451613	94.96774194	97.93548387	0.527009223	90.07153807	3.074828388	33.40897487	3.650586701	2.29248153	94.05693177	92.29682747	2.303284734	17.65743906	65.51965001	10.77533914	6.025513768	10.32682622	63.9414277	3.852799529
AD034P	AD	76	M	59.51659534	6.442777016	42.38411214	51.15911191	NA	94.0466092	5.888630456	25.11444311	9.818830741	53.44978081	11.61209605	48.02731117	24.21281216	2.811615006	24.18775578	2.808705435	2.664188352	0.604089219	91.10904585	5.545229244	88.94052045	94.37732342	1.001148859	31.1802974	3.626428217	0.496770989	94.33681073	1.490312966	93.54197715	98.46000994	0.353178607	88.38305466	3.666191155	33.39185779	2.71646114	1.636898231	95.64664063	93.13643744	2.661033688	16.93175586	65.69301888	11.12747787	6.241479276	10.62759539	67.28596535	4.199639583
AD035P	AD	72	M	46.35678046	8.324534923	21.25076212	69.42317129	0.976251729	97.42958124	2.553282639	1.126745081	2.528306035	35.12916346	61.21248763	28.63691327	41.82993625	25.60514455	15.49788992	9.486643949	0.838926174	0.041946309	93.75	5.327181208	92.95302013	94.63087248	0.531914894	36.95469799	1.13507378	0	97.16231555	1.589103292	96.93530079	98.29738933	0.923787529	38.78421458	0.053851822	51.26976929	0.303568784	0.11106175	99.58536947	96.66074337	0.504506547	7.714915503	61.4394178	12.53630034	18.28137574	11.77705469	90.0861244	16.46898289
AD036P	AD	76	F	24.51384515	8.918023009	31.9202138	56.51331108	2.622070817	94.31296935	5.674852852	2.358612378	1.435396402	77.31772403	18.87965912	71.35232848	41.33135757	7.80321942	27.18568335	5.132564345	0.965665236	0.250357654	93.95565093	4.82832618	93.16881259	95.17167382	0.187899286	38.91273247	1.194852941	0.091911765	96.78308824	1.930147059	96.59926471	98.06985294	0.093720712	81.11173281	0.053063065	44.08744793	0.206144434	0.126346589	99.66750898	99.16212262	0.164495503	9.680549068	27.02576449	47.45050128	15.83599842	45.65381437	83.45813479	13.21642891
AD037C	Control	77	M	37.75100038	5.972165599	39.38383814	50.48322502	4.133592332	94.29005748	5.662438839	0.235108402	0.120912892	86.33180513	13.30881489	82.14183754	23.59621451	3.140376509	28.84542587	3.838984332	0.223713647	0.055928412	97.70693512	2.013422819	97.5950783	97.98657718	0.342465753	27.26510067	0.41025641	0.102564103	98.46153846	1.025641026	98.25641026	98.97435897	0.518134715	86.68782642	0.980240217	62.96977916	0.070657507	0.019627085	99.90971541	99.63493621	0.927934909	2.161646505	5.823252415	75.88089632	16.13217504	73.47568401	63.48766985	10.24194203
AD037P	AD	77	M	12.49942619	14.98393267	31.1400153	52.49885233	1.358837031	97.49329602	2.448408534	0.322889261	0.382683569	66.61683808	32.65367137	64.21908634	27.90697674	9.112652475	29.40853324	9.602965798	0	0.238095238	92.85714286	6.904761905	92.61904762	93.0952381	0.767263427	33.33333333	0	0	95.71428571	4.285714286	95	95.71428571	1.492537313	67.32241091	0.266453504	67.19957367	0.35279025	0.096215523	99.55099423	99.2944195	0.275335287	3.164619165	14.47665848	49.76904177	32.52088452	45.21867322	66.84799033	21.73955774
AD038C	Control	78	M	30.12592362	5.502835645	37.53046213	52.76208659	4.16306362	94.71712571	5.189221404	0.161797753	0.193258427	68.82022472	30.7505618	63.2988764	14.43291435	4.438202247	26.57848582	8.173033708	0.123051682	0.123051682	93.84741591	5.742411813	93.60131255	94.09351928	0.653879686	46.63658737	0.175901495	0	97.27352682	2.462620932	97.00967458	97.44942832	0.180505415	69.1752809	0.851119124	62.88211026	0.144667953	0.034444751	99.8208873	98.95287958	1.276678686	12.45997786	29.76749753	45.46216224	12.19066998	43.2418684	45.77810506	5.58065771
AD038P	AD	74	F	24.50904986	7.784779693	33.51049022	56.63958697	2.032242553	93.38695264	6.532618409	0.244019139	4.990430622	31.37320574	63.35885167	30.83253589	15.79821779	10.00956938	49.13155113	31.1291866	0.205198358	0.547195622	63.13269494	35.90971272	62.92749658	63.88508892	0.214132762	35.22571819	0.388349515	0.194174757	78.25242718	20.58252427	78.05825243	78.83495146	0.246305419	36.6076555	0.810351588	53.8883806	0.094043887	1.410658307	98.49529781	97.93103448	1.241667756	0.324748886	15.64081263	6.683785213	77.34310097	6.615814516	34.23493799	26.47836266
AD039C	Control	72	M	18.65014707	5.391845914	22.19595179	70.8292486	1.562770313	93.85304295	6.065540403	0.464107569	0.680980265	57.42788983	41.40533507	49.87638256	7.437670228	3.079592279	23.80054473	9.854695294	0.201342282	0	94.4966443	5.100671141	94.09395973	94.69798658	0.779588944	48.9261745	0.411522634	0	96.57064472	3.017832647	96.2962963	96.98216735	0.848656294	58.57297766	1.19964455	50.16291469	0.192173305	0.296995108	99.51083159	97.22222222	0.896030806	3.234606391	26.90309171	41.85502728	27.92933229	40.43907508	38.69767442	10.80800208
AD039P	AD	69	F	36.09081049	8.242207782	49.03787152	38.72665481	3.983038847	90.43614277	9.488695228	0.42678407	0.772703789	56.60504504	42.18648218	47.76836856	13.55625366	5.718906534	9.850380704	4.1555291	0.727895526	0.10704346	93.74866196	5.33076429	92.63540998	94.58360094	0.226346763	22.45771783	1.715919924	0	95.80552908	2.192564347	95.51954242	97.521449	0.391006843	57.8045329	1.725343903	30.54713608	0.276803838	0.202989481	99.52020668	97.93319801	0.722779203	2.749703212	7.039496904	61.39346103	28.80931755	57.07799917	40.74507183	11.73837713
AD040C	Control	61	F	36.98605603	5.445256192	30.43209747	63.09240584	1.009186545	91.90665287	8.037730392	1.700453858	0.879878971	58.98456884	38.41694402	54.76550681	31.3496314	12.04357035	16.08279251	6.178517398	1.383891503	0.719623582	88.15388874	9.68724052	87.0190977	90.25740382	0.935295921	22.87572654	2.540834846	0.423472474	94.07138536	2.96430732	93.64791289	97.03569268	0.748129676	61.56490166	4.334748762	51.62577652	0.313838796	0.149447046	99.53671416	98.56530836	4.254147991	4.194820469	28.07923806	22.11793464	45.58494569	21.05481632	83.12338746	37.89175103
AD040P	AD	69	M	NA	NA	NA	NA	NA	NA	NA	NA	NA	NA	NA	NA	NA	NA	NA	NA	NA	NA	NA	NA	NA	NA	NA	NA	NA	NA	NA	NA	NA	NA	NA	NA	NA	NA	NA	NA	NA	NA	NA	NA	NA	NA	NA	NA	NA	NA
AD041C	Control	60	F	39.72658455	2.387094601	17.06058667	79.16209208	1.35856936	97.20577224	2.718501123	0.290606071	0.197822205	36.82381569	62.68337943	27.07975911	53.56085572	33.57375442	12.520248	7.848114562	0.125195618	0	93.99061033	5.852895149	93.36463224	94.11580595	0	41.53364632	0.226073851	0	97.06103994	2.712886209	96.75960814	97.28711379	0	37.31224397	4.842001548	54.28015108	0.106188425	0.082590998	99.81122058	92.43702436	1.663265067	2.522799953	23.56587311	34.84148604	39.05404872	33.05697027	92.35746057	36.06932765
AD041P	AD	63	F	37.23606802	4.3850525	21.89241567	63.59585254	10.09383246	97.1265753	2.854486606	0.597358858	3.155189223	45.4595409	50.77727555	34.16467252	58.10933464	29.50633697	6.625706905	3.364353452	0.060313631	0.060313631	94.27020507	5.48854041	93.78769602	94.39083233	0.447284345	46.50180941	0.129701686	0	95.71984436	4.02075227	95.59014267	95.84954604	0.541271989	49.20854383	4.441482656	63.65764922	0.145964093	0.335717414	99.51831849	82.50620347	2.323403336	3.690922731	38.63465866	17.04926232	40.61515379	15.57889472	93.96626031	38.16454114
AD042P	AD	71	M	39.19489645	11.69870039	33.78699219	51.66670319	2.800119807	96.01413927	3.966065748	5.735870173	6.447147527	52.44455571	35.35770035	37.97013519	46.75968347	16.53314876	18.67555185	6.603245663	0.035650624	0	94.3315508	5.311942959	93.40463458	94.36720143	0.264450321	50.4456328	0	0	96.18374558	3.462897527	95.83038869	96.18374558	0.073475386	64.61726504	7.192506666	34.80024613	0.974051274	1.246785631	97.7791631	77.16044573	0.617607512	2.317837838	31.31459459	30.4972973	35.86162162	25.79459459	85.08380562	30.51243243
AD043P	AD	78	F	30.724131	6.698219291	18.05212896	71.31564372	3.899602236	96.34519439	3.628918385	NA	12.83739222	NA	NA	3.284154474	NA	NA	NA	NA	NA	0.226977951	NA	NA	26.62127108	NA	NA	49.83787289	0.260247235	0.325309044	31.09954457	NA	31.09954457	NA	NA	NA	NA	NA	0.301659125	11.41277024	88.28557064	85.7717446	NA	0.195239866	53.33302343	0.976199331	NA	0.920416512	NA	NA
AD044P	AD	67	F	43.03962967	15.09014022	30.86663338	50.76786112	3.232054668	97.79849995	2.177802529	18.50761458	2.191691201	50.18718424	29.05535565	44.3608476	53.35668418	15.50297435	12.44683513	3.616472213	0.054406964	0	94.23286181	5.603917301	93.79760609	94.28726877	0.519330641	47.8781284	0.113636364	0	96.13636364	3.75	95.90909091	96.25	0.826446281	70.79925853	5.462292725	32.78231258	1.24475891	0.176886792	98.5783543	94.73925577	1.322792067	8.609903923	50.68696042	32.33683472	8.358505642	26.23701596	86.92002798	7.265215442
AD045P	AD	76	F	31.70377642	5.274730705	38.67724083	51.84471456	4.155548967	93.27763129	6.68424564	5.277408808	1.798303872	44.09080072	48.81645721	36.70004428	35.48803461	17.32400123	11.08281588	5.410238071	0.356463878	0.047528517	93.96387833	5.608365019	93.20342205	94.36787072	0.176278016	48.55038023	0.734214391	0.048947626	96.4268233	2.741067058	95.98629466	97.20998532	0.151057402	51.15459283	4.134624988	60.85755185	0.284587025	0.077614643	99.63779833	92.27087511	1.0652818	5.003726179	46.73693176	26.71351006	21.52453955	22.92558288	82.48095756	17.75364633
AD046P	AD	76	M	27.68427665	8.922843059	20.0029061	65.65996401	5.347222998	94.81138499	5.161378183	1.924734272	1.991166332	73.21710715	22.86340132	54.58740305	43.67834145	9.986354496	10.32668447	2.361031313	0.164907652	0	96.50395778	3.265171504	95.77836412	96.66886544	0.204708291	54.4525066	0.30284676	0	97.45608722	2.119927317	97.09267111	97.75893398	0.185873606	77.1312123	0.293302917	57.19872437	0.116764719	0.166165177	99.7170701	86.57654826	0.214157685	12.8967367	29.0064819	42.76374609	15.32744747	38.89696021	70.03281079	10.73424229
AD047C	Control	70	M	42.31814891	6.924864946	35.03432839	53.16703614	4.828573273	98.37064324	1.621260576	1.230427357	0.936194729	44.51348738	53.3013724	32.9149606	13.05925497	6.960762124	7.639451843	4.071932676	0	0	94.00749064	5.617977528	93.38327091	94.00749064	0.398406375	55.6803995	0	0	95.96412556	3.811659193	95.96412556	95.96412556	0.23364486	46.67187918	10.19706388	43.51717145	0.711443386	0.699385024	98.58917159	83.33534306	1.040426751	2.19007249	60.0258017	15.37965352	22.34918295	14.06806733	52.81748213	11.80427571
AD047P	AD	67	F	46.93313375	9.226034612	28.70903774	54.18581524	7.833214666	96.16549927	3.793234512	22.44280326	6.670506132	34.22657362	36.62059308	24.48675385	50.78479139	18.5976918	8.517068056	3.119000836	0.028628686	0	94.24563413	5.468079015	93.52991698	94.27426281	0.485879138	40.82450616	0.070126227	0	95.93267882	3.786816269	95.02103787	96.00280505	0.438276114	63.2879373	3.661408893	21.15480694	3.078968903	0.992225859	95.92880524	90.40507365	1.675469274	11.95351411	57.89419746	14.71848162	15.38256574	14.11178749	89.52698201	13.77154687
AD048C	Control	74	M	18.98448643	8.523554774	26.87421592	60.37145453	4.145697847	93.30260109	6.618577878	0.724470727	2.455008576	55.90200445	40.8749968	49.65312444	38.29773909	15.65419963	13.02686792	5.324731843	0	0.036088055	93.79285457	5.846264886	93.07109347	93.82894262	1	59.43702634	0	0.060716454	95.68913175	4.007285974	95.14268367	95.74984821	0.443880786	59.07380386	6.053908823	64.73392269	0.280875671	0.380008261	99.33911607	92.46592317	6.205581557	2.146268176	43.7463111	27.49906101	26.58153136	23.82357676	74.28340735	19.74566722
AD048P	AD	83	F	45.31591058	1.819677053	67.40767815	30.72760975	NA	94.26920708	5.720172476	NA	10.84923729	NA	NA	13.76940583	NA	NA	NA	NA	NA	0.111399926	NA	NA	31.63757891	NA	NA	58.33642778	0.063653724	0.190961171	36.7281986	NA	36.7281986	NA	NA	NA	NA	NA	0.817565989	18.00981079	81.17262322	76.61761271	NA	0.020172329	73.28319069	1.12388692	NA	1.0806605	NA	NA
AD049C	Control	64	M	40.23268459	6.31037425	20.83071231	66.87925461	5.947272376	95.54487717	4.434635228	2.670617361	1.624788008	31.67118267	64.0226905	22.01894774	34.43503943	22.04623872	4.080017051	2.612136689	0.04199916	0.02099958	92.4401512	7.328853423	91.1801764	92.50314994	0.522133939	46.4300714	0.045228403	0	96.51741294	3.392130258	96.29127092	96.56264134	0.234192037	35.95684126	7.183323846	50.16670733	0.43970302	0.216247387	99.34404959	84.66806026	2.241739178	7.316271004	42.6807391	16.4773067	33.5197034	13.8671291	87.8066185	29.43251809
AD049P	AD	60	F	35.13858686	3.739124333	21.17527365	61.40892506	13.64790907	97.15265082	2.834780622	10.80232394	18.14225902	40.85595333	30.19123112	30.17594204	39.51930194	11.93136379	16.88286393	5.09714447	0.080612656	0.040306328	95.28415961	4.474002418	94.23619508	95.4050786	0.464723278	51.59209996	0	0.078125	97.578125	2.265625	96.953125	97.65625	0.24	69.78171896	28.38170358	20.95594432	0.594149909	0.936928702	98.46892139	89.32815356	1.420770553	3.035223168	41.09480102	21.70383379	34.16614202	18.80115312	86.35437882	29.50395971
AD050C	Control	61	M	21.58098979	6.182514803	40.23859282	53.5455126	NA	96.38975471	3.583141347	1.765880269	2.401372213	63.86131654	31.95737143	55.29342294	45.38495381	14.50383826	10.76990761	3.441779377	0.15128593	0	96.67170953	3.177004539	96.5204236	96.82299546	0.703125	57.11043873	0.264900662	0	97.8807947	1.854304636	97.8807947	98.14569536	1.079622132	68.0229452	0.649001695	62.8870241	0.109433136	0.087546509	99.80302035	91.64660393	0.748212145	3.625185499	26.16069536	41.10663557	29.10218359	37.44435022	86.3048625	25.11659953
AD050P	AD	61	F	41.98223769	7.013277044	27.27912384	61.42315223	4.231675233	97.15858153	2.828967029	NA	1.839036268	NA	NA	14.00358836	NA	NA	NA	NA	NA	0.044014085	NA	NA	31.69014085	NA	NA	54.97359155	0	0.080064051	33.62690152	NA	33.54683747	NA	NA	NA	NA	NA	0.066137566	1.097883598	98.83597884	95.93915344	NA	0.028036335	40.60782774	0.824268252	NA	0.796231917	NA	NA
AD051P	AD	69	M	33.71086222	2.531858673	39.6182083	55.02382538	2.760231007	96.14755298	3.811208812	0.481480969	0.298850257	69.93372719	29.28455802	56.18246468	32.84985354	9.619934419	15.20362846	4.452315398	0	0	94.72949389	5.02617801	94.13612565	94.72949389	0.810611643	60.2443281	0	0	96.92931634	3.070683662	96.46581692	96.92931634	0.777047221	70.71405841	3.022891802	42.55918607	0.055042505	0.024463336	99.92049416	90.61831081	1.809821953	6.972619444	11.81317666	60.85430292	20.35435835	48.10627055	78.02487065	15.88146177
AD052P	AD	79	F	47.98696101	3.659992941	27.86332803	66.03797303	2.400510562	94.67518871	5.302115135	1.019224523	0.28844518	84.73096494	13.95595218	70.95132778	36.35507287	5.073696584	15.193661	2.120420063	0.096658382	0	95.16708092	4.681027341	93.52388843	95.2637393	2.087259023	34.78320906	0.198491465	0	97.7371973	2.024612942	97.41961096	97.93568877	0.648561005	86.03708802	10.96011073	48.8926639	0.026265332	0.002626533	99.97110813	95.42720563	6.693451257	5.856324831	43.70813812	38.85476314	11.57036266	36.99288565	76.19976005	8.816588582
AD053C	Control	56	F	42.02322867	2.765121236	46.38355982	42.26552092	8.563815614	96.23949944	3.747892008	1.799780555	3.309696543	50.97030935	43.91202529	34.68876406	73.41314239	32.23719765	3.759230253	1.650754139	0.210260723	0.168208579	91.79983179	7.821698907	85.44995795	92.17830109	0.273722628	48.7804878	0.086206897	0.172413793	97.15517241	2.586206897	95.0862069	97.4137931	0.265486726	56.0781488	17.40793739	31.9568963	0.208082357	0.251889169	99.54002847	82.49917862	2.733405368	8.843762117	35.01457684	28.55768264	27.58110612	24.77057632	89.28924759	24.62696213
AD053P	AD	56	M	38.52355871	4.831694929	32.73859974	57.17361313	5.234439282	94.38084314	5.596433518	0.335920571	1.133875239	78.83241805	19.6920537	60.15041904	42.55356311	8.3796705	12.00512343	2.364055352	0.07733952	0	96.92575406	2.784222738	95.43696829	97.00309358	0.837153677	50.0966744	0.115785411	0	98.37900425	1.235044384	98.10883829	98.49478966	0.548589342	80.30221387	11.67585163	49.38179949	0.035048094	0.011682698	99.95326921	80.78196191	2.679820679	1.492847559	11.03006482	43.66106691	43.81602071	35.41261173	81.44650019	35.68661539
AD054P	AD	62	F	37.20089316	5.370141756	27.77020987	63.91171087	2.903239539	96.96717399	3.000632764	0.138524768	0.206069903	53.46598129	46.1848447	46.27986583	9.575628377	4.422489095	7.942095087	3.668044282	0	0.03699593	94.45061043	5.253422124	94.0436552	94.48760636	0.861393892	61.1172771	0	0	97.03389831	2.84503632	96.67070218	97.03389831	0.68621335	53.81057597	3.848690509	56.90487841	0.10263428	0.02565857	99.87170715	92.34091687	0.842499415	13.22398508	38.99236095	33.57093585	14.21016326	31.32776373	46.06256742	6.545566031
AD055P	AD	54	M	29.28830035	2.732006285	26.27608326	66.99388415	3.962967291	96.92406094	3.064309803	0.107984882	0.345951567	29.01993721	70.51012858	23.07276981	27.35677822	19.2892995	5.978445831	4.215409843	0	0	88.23529412	11.44845035	87.91903858	88.23529412	0.64516129	50.34788109	0	0	92.96482412	6.532663317	92.96482412	92.96482412	0.27027027	29.46987422	15.83768745	51.76087399	0.095129376	0.380517504	99.52435312	89.34550989	4.268168555	1.032812809	10.58509587	33.83573829	54.53152797	28.77050801	76.90077028	41.93516505
AD056P	AD	75	F	NA	NA	NA	NA	NA	NA	NA	NA	NA	NA	NA	NA	NA	NA	NA	NA	NA	NA	NA	NA	NA	NA	NA	NA	NA	NA	NA	NA	NA	NA	NA	NA	NA	NA	NA	NA	NA	NA	NA	NA	NA	NA	NA	NA	NA	NA
AD057P	AD	78	M	NA	NA	NA	NA	NA	NA	NA	NA	NA	NA	NA	NA	NA	NA	NA	NA	NA	NA	NA	NA	NA	NA	NA	NA	NA	NA	NA	NA	NA	NA	NA	NA	NA	NA	NA	NA	NA	NA	NA	NA	NA	NA	NA	NA	NA	NA
AD058C	Control	71	M	55.00153259	5.083353351	14.18111939	77.74873889	2.964688926	93.48962517	6.47144605	0.961678277	0.717788735	72.08423112	26.23497997	51.81826594	21.83760361	5.729090933	5.832262616	1.530092929	0.305547599	0.019096725	91.6833763	7.877399026	85.20958656	92.00802062	0.933997509	44.75317483	0.448047792	0.021335609	95.98890548	3.392361852	92.70322168	96.45828888	0.575094006	73.76303718	14.5920324	46.93374671	0.113673271	0.059543142	99.82678359	85.45794089	2.185444705	4.014499627	15.71922217	48.97011993	31.29615828	41.95067416	69.92855596	21.88495155
AD058P	AD	73	F	30.59587509	3.996908113	23.14245225	71.24867145	1.558826371	97.78727059	2.205948829	0.168727609	0.113255518	39.70414885	60.00462267	26.81151046	60.90674473	36.54686236	5.038326721	3.023228938	0.102459016	0	94.9795082	4.81557377	94.77459016	95.08196721	0.754310345	45.69672131	0.224215247	0	98.20627803	1.569506726	98.20627803	98.43049327	0.683371298	39.98613198	13.42774566	43.84393064	0.08406187	0.050437122	99.86550101	92.04774714	5.722543353	3.159139935	35.75255723	32.83696333	28.2026303	28.97501914	81.6925734	23.03945446
AD059P	AD	64	M	24.35150269	1.913314278	15.7203191	80.73034427	1.544302717	93.27573452	6.692559713	0.158626746	0.096309096	65.5638331	34.15290485	51.14296235	23.10690885	7.891680594	8.434934063	2.880775005	0.078957758	0	96.40742203	2.96091591	96.21002764	96.48637979	1.186579378	61.8239242	0.127713921	0	97.38186462	2.107279693	97.19029374	97.50957854	0.916830386	65.81876894	5.702358409	61.08194181	0.158005618	0.087780899	99.75421348	88.49192416	1.355655018	1.261872456	4.355495251	52.63229308	41.73677069	48.92808684	70.22106632	29.30800543
AD060P	AD	76	F	56.00352591	9.289360262	19.12004825	66.15672026	5.389741251	93.18050429	6.799484146	8.466366001	6.512038562	58.07621638	26.93822035	35.49287708	55.63823191	14.98794951	5.270617415	1.419810533	1.471550033	0.327011118	91.49771092	6.703727927	78.1883584	93.29627207	0.140203295	31.81818182	2.980472765	0.411099692	94.34737924	2.261048304	84.99486125	97.7389517	0.210304942	73.04268977	9.621038876	21.23162365	5.641025641	5.456410256	88.9025641	73.27179487	0.476968311	6.624096015	21.31866441	48.4997692	23.54977689	37.09801508	77.68703038	18.29512233
AD061P	AD	59	F	72.85684187	3.562072602	18.1012486	74.69125302	3.596094308	94.39054386	5.584403753	2.661358427	1.582820606	67.37121486	28.3846061	40.31125588	31.79190751	9.024007721	3.417205032	0.969960188	0.897226754	0.163132137	88.94779772	9.951060359	75.73409462	90.00815661	0.498414137	34.54323002	1.652892562	0.118063754	95.39551358	2.715466352	88.42975207	97.16646989	0.729040097	71.6153939	4.915602574	35.73666655	0.311610893	0.108386398	99.58000271	80.82915594	1.337556012	6.108448454	13.93666009	53.30326097	26.65163049	39.27262475	81.20592384	21.64270275
AD062C	Control	75	F	50.00998816	9.003648678	19.33739537	60.42973315	11.18808576	96.15923441	3.722375691	12.32314527	11.88402228	42.6616188	33.09838202	28.6076313	62.87972722	20.81217232	10.75015499	3.558127366	0.636098595	0.106016433	89.55738139	9.461966605	83.80598993	90.29949642	0.675080716	43.09567983	0.922509225	0.184501845	95.14145141	3.505535055	91.26691267	96.24846248	0.319488818	66.85237055	11.54713854	20.51443392	3.14415437	2.553916005	94.30192963	84.7446084	1.992050216	9.125944196	23.10158779	40.53954062	27.2298443	35.79466626	96.02581522	26.14767998
AD062P	AD	75	M	60.81473492	8.158253752	16.67121419	73.49249659	1.623465211	94.20827919	5.773157602	18.99507389	7.428571429	31.25123153	42.32512315	19.42857143	52.141527	22.06896552	5.912476723	2.502463054	1.286173633	0.321543408	86.49517685	11.89710611	83.60128617	88.10289389	1.094890511	47.58842444	2.027027027	0.675675676	89.86486486	7.432432432	86.48648649	92.56756757	0.729927007	57.65517241	6.869446343	17.90840738	5.120481928	3.313253012	91.56626506	78.61445783	0.649350649	10.55646481	41.0801964	23.6497545	24.71358429	19.80360065	89.40397351	22.09492635
AD063C	Control	NA	F	59.96954886	5.566978728	16.25396265	75.05442123	3.075437807	95.67357641	4.307871172	3.674664529	1.487318044	66.58737751	28.19763684	41.45486982	24.56904456	6.92788996	8.263799743	2.330196241	0.502440425	0.043066322	93.9707149	5.268446741	89.57795004	94.51622165	0.19744836	51.33505599	0.894854586	0.055928412	97.14765101	1.705816555	94.96644295	98.098434	0.142531357	71.73126147	5.876151171	38.70636365	0.634920635	0.218253968	99.1468254	81.82208995	0.651503956	10.58853765	12.15340244	59.54196293	17.69896342	44.71858134	71.4101323	12.63885319
AD063P	AD	64	M	66.21445255	5.797350833	11.44100773	80.4272926	2.305800088	97.00031606	2.982665143	1.71841633	1.624174128	29.71236077	66.92750368	15.45421734	33.30137592	22.28777959	5.624255679	3.764173927	0.440169547	0.391261819	79.57287251	19.31855233	75.10596674	80.40430388	0.770478508	38.18063254	0.683176772	0.298889838	92.6558497	5.721605465	90.00853971	93.63791631	0.273597811	33.05344736	5.59018457	29.00647588	0.533840029	0.542888165	98.92327181	88.19218241	2.493289049	3.565202529	56.58178089	9.495812682	30.35378568	8.149034353	93.56981982	28.40198257
AD064P	AD	76	M	55.56036511	2.862272204	24.14018924	67.70995642	5.218706953	95.0356857	4.940968517	3.746205541	5.458756646	52.41353898	38.35517889	36.26537523	30.54119585	11.7141303	6.189670159	2.374059062	0.202497469	0.067499156	93.72257847	5.906176173	91.73135336	93.99257509	0.430879713	50.25312184	0.335795836	0.134318334	97.38079248	2.081934184	96.23908664	97.85090665	0.343170899	61.61499184	4.704542218	35.18154635	0.437847074	0.170867151	99.39128578	91.00811619	0.82301011	3.419083255	46.898971	25.64078578	24.03648269	21.79139383	79.78205877	19.17680075
AD065C	Control	75	F	59.31781052	8.903911423	19.77800033	65.76920937	5.524954098	95.02144543	4.926950181	3.972507612	10.49304678	56.59710475	28.9230961	37.2010826	40.91790562	11.83472517	8.095545911	2.341482523	0.274725275	0.085851648	91.20879121	8.32760989	84.78708791	91.56936813	1.275079692	45.79326923	0.524934383	0.037495313	96.92538433	2.512185977	93.36332958	97.48781402	1.153846154	71.05642706	10.0248083	34.14774721	1.03955507	2.827589792	96.13285514	77.15577733	1.949581517	7.333952232	32.2530734	40.21436408	20.19579711	29.39769882	91.65621953	18.51070414
AD065P	AD	78	M	58.75120854	5.821594052	40.1255821	46.18060013	7.833708757	93.05499393	6.876769106	5.575774036	0.776751765	71.88212928	21.76262901	49.62248778	29.55197804	6.431287344	5.416198677	1.178707224	0.036751194	0.073502389	96.7291437	3.123851525	93.38478501	96.83939728	1.290322581	56.78059537	0	0.129449838	98.44660194	1.42394822	96.89320388	98.57605178	0.853578464	78.23465508	17.38526696	30.38255919	0.791426216	0.164880462	99.04369332	87.79884584	3.627716448	13.38568935	29.86038394	44.72076789	12.03025015	38.37696335	85.95261122	10.34031414
AD066P	AD	76	F	32.56262302	4.52324763	14.7538608	79.18478036	1.519479982	97.68372069	2.313665002	NA	4.351665998	NA	NA	NA	NA	NA	NA	NA	NA	0.338983051	NA	NA	NA	NA	NA	37.96610169	NA	0.297619048	NA	NA	NA	NA	NA	NA	NA	NA	NA	NA	NA	NA	NA	NA	60.15153641	NA	NA	NA	NA	NA
AD067P	AD	64	M	45.82443095	9.133212181	11.30660646	77.76125704	1.766800668	96.90642557	3.085312308	11.74134928	4.077804709	48.61454514	35.55412104	14.80092079	20.89685177	7.429691972	2.463087938	0.875729267	2.027543994	0.497322112	86.61055853	10.82631982	71.11706197	89.13542464	0.300429185	54.28462127	2.81888654	0.352360817	92.38900634	4.4397463	82.66384778	95.5602537	0.221238938	64.43369913	2.873237307	11.61581793	1.927067892	1.126593537	96.94633857	76.60836051	0.933802125	7.47625619	43.20155857	30.79795438	18.52423086	24.23898044	58.50131464	10.83691858
AD068C	Control	72	M	31.62219193	9.448446912	14.53879769	72.27471359	3.726231251	96.41310565	3.586894354	NA	NA	NA	NA	NA	NA	NA	NA	NA	NA	NA	NA	NA	NA	NA	NA	45.33029613	NA	NA	NA	NA	NA	NA	NA	NA	NA	NA	NA	NA	NA	NA	NA	NA	NA	NA	NA	NA	NA	NA
AD068P	AD	74	F	46.96966122	23.02167307	26.18599161	48.14786911	2.634420754	93.03672022	6.921552264	9.569994954	5.853002186	67.27028088	17.30111566	38.2295229	55.93000648	9.676515109	2.559948153	0.442899591	0.979653353	0	96.15674454	2.78824416	86.360211	97.13639789	0.620636152	63.82818387	1.298701299	0	97.4025974	1.180637544	90.31877214	98.7012987	0.358851675	82.69327802	3.118644068	30.62372881	1.278852152	0.187149095	98.53399875	77.79164067	1.179661017	21.50187014	14.43368179	52.15306416	11.91138391	39.89642275	86.71497585	10.32895368
AD069P	AD	70	M	47.99545923	13.37465256	23.02597126	58.09321571	5.463575206	92.42382217	7.493957285	29.61843516	1.768488746	44.45551983	24.13397642	27.48017149	15.76586579	3.804930332	10.68970111	2.579849946	0.489094514	0.079312624	91.36814276	7.732980833	88.56576338	91.9365499	1.179007908	26.6226041	1.092353525	0.099304866	94.78649454	3.326713009	92.30387289	95.97815293	1.448525608	75.84030011	3.111971622	18.74814511	1.43849811	0.134097281	98.42740461	96.31842009	1.609689227	15.80025992	36.76147156	36.33409977	11.09417175	34.83704889	72.24600135	8.015095471
AD070P	AD	57	M	NA	NA	NA	NA	NA	NA	NA	NA	NA	NA	NA	NA	NA	NA	NA	NA	NA	NA	NA	NA	NA	NA	NA	NA	NA	NA	NA	NA	NA	NA	NA	NA	NA	NA	NA	NA	NA	NA	NA	NA	NA	NA	NA	NA	NA	NA
AD071C	Control	67	M	NA	NA	NA	NA	NA	NA	NA	NA	NA	NA	NA	NA	NA	NA	NA	NA	NA	NA	NA	NA	NA	NA	NA	NA	NA	NA	NA	NA	NA	NA	NA	NA	NA	NA	NA	NA	NA	NA	NA	NA	NA	NA	NA	NA	NA	NA
AD071P	AD	67	F	NA	NA	NA	NA	NA	NA	NA	NA	NA	NA	NA	NA	NA	NA	NA	NA	NA	NA	NA	NA	NA	NA	NA	NA	NA	NA	NA	NA	NA	NA	NA	NA	NA	NA	NA	NA	NA	NA	NA	NA	NA	NA	NA	NA	NA	NA
AD072C	Control	66	F	NA	NA	NA	NA	NA	NA	NA	NA	NA	NA	NA	NA	NA	NA	NA	NA	NA	NA	NA	NA	NA	NA	NA	NA	NA	NA	NA	NA	NA	NA	NA	NA	NA	NA	NA	NA	NA	NA	NA	NA	NA	NA	NA	NA	NA	NA
AD072P	AD	65	M	NA	NA	NA	NA	NA	NA	NA	NA	NA	NA	NA	NA	NA	NA	NA	NA	NA	NA	NA	NA	NA	NA	NA	NA	NA	NA	NA	NA	NA	NA	NA	NA	NA	NA	NA	NA	NA	NA	NA	NA	NA	NA	NA	NA	NA	NA
AD073C	Control	76	F	NA	NA	NA	NA	NA	NA	NA	NA	NA	NA	NA	NA	NA	NA	NA	NA	NA	NA	NA	NA	NA	NA	NA	NA	NA	NA	NA	NA	NA	NA	NA	NA	NA	NA	NA	NA	NA	NA	NA	NA	NA	NA	NA	NA	NA	NA
AD073P	AD	72	M	NA	NA	NA	NA	NA	NA	NA	NA	NA	NA	NA	NA	NA	NA	NA	NA	NA	NA	NA	NA	NA	NA	NA	NA	NA	NA	NA	NA	NA	NA	NA	NA	NA	NA	NA	NA	NA	NA	NA	NA	NA	NA	NA	NA	NA	NA
AD074C	Control	75	F	NA	NA	NA	NA	NA	NA	NA	NA	NA	NA	NA	NA	NA	NA	NA	NA	NA	NA	NA	NA	NA	NA	NA	NA	NA	NA	NA	NA	NA	NA	NA	NA	NA	NA	NA	NA	NA	NA	NA	NA	NA	NA	NA	NA	NA	NA
AD075P	AD	71	M	NA	NA	NA	NA	NA	NA	NA	NA	NA	NA	NA	NA	NA	NA	NA	NA	NA	NA	NA	NA	NA	NA	NA	NA	NA	NA	NA	NA	NA	NA	NA	NA	NA	NA	NA	NA	NA	NA	NA	NA	NA	NA	NA	NA	NA	NA
AD076P	AD	77	F	NA	NA	NA	NA	NA	NA	NA	NA	NA	NA	NA	NA	NA	NA	NA	NA	NA	NA	NA	NA	NA	NA	NA	NA	NA	NA	NA	NA	NA	NA	NA	NA	NA	NA	NA	NA	NA	NA	NA	NA	NA	NA	NA	NA	NA	NA
AD077C	Control	58	F	NA	NA	NA	NA	NA	NA	NA	NA	NA	NA	NA	NA	NA	NA	NA	NA	NA	NA	NA	NA	NA	NA	NA	NA	NA	NA	NA	NA	NA	NA	NA	NA	NA	NA	NA	NA	NA	NA	NA	NA	NA	NA	NA	NA	NA	NA
AD077P	AD	60	M	NA	NA	NA	NA	NA	NA	NA	NA	NA	NA	NA	NA	NA	NA	NA	NA	NA	NA	NA	NA	NA	NA	NA	NA	NA	NA	NA	NA	NA	NA	NA	NA	NA	NA	NA	NA	NA	NA	NA	NA	NA	NA	NA	NA	NA	NA
AD078P	AD	79	F	NA	NA	NA	NA	NA	NA	NA	NA	NA	NA	NA	NA	NA	NA	NA	NA	NA	NA	NA	NA	NA	NA	NA	NA	NA	NA	NA	NA	NA	NA	NA	NA	NA	NA	NA	NA	NA	NA	NA	NA	NA	NA	NA	NA	NA	NA
AD079C	Control	57	F	NA	NA	NA	NA	NA	NA	NA	NA	NA	NA	NA	NA	NA	NA	NA	NA	NA	NA	NA	NA	NA	NA	NA	NA	NA	NA	NA	NA	NA	NA	NA	NA	NA	NA	NA	NA	NA	NA	NA	NA	NA	NA	NA	NA	NA	NA
AD079P	AD	57	M	NA	NA	NA	NA	NA	NA	NA	NA	NA	NA	NA	NA	NA	NA	NA	NA	NA	NA	NA	NA	NA	NA	NA	NA	NA	NA	NA	NA	NA	NA	NA	NA	NA	NA	NA	NA	NA	NA	NA	NA	NA	NA	NA	NA	NA	NA
AD081C	Control	44	F	NA	NA	NA	NA	NA	NA	NA	NA	NA	NA	NA	NA	NA	NA	NA	NA	NA	NA	NA	NA	NA	NA	NA	NA	NA	NA	NA	NA	NA	NA	NA	NA	NA	NA	NA	NA	NA	NA	NA	NA	NA	NA	NA	NA	NA	NA
AD081P	AD	59	M	NA	NA	NA	NA	NA	NA	NA	NA	NA	NA	NA	NA	NA	NA	NA	NA	NA	NA	NA	NA	NA	NA	NA	NA	NA	NA	NA	NA	NA	NA	NA	NA	NA	NA	NA	NA	NA	NA	NA	NA	NA	NA	NA	NA	NA	NA
AD082C	Control	56	F	NA	NA	NA	NA	NA	NA	NA	NA	NA	NA	NA	NA	NA	NA	NA	NA	NA	NA	NA	NA	NA	NA	NA	NA	NA	NA	NA	NA	NA	NA	NA	NA	NA	NA	NA	NA	NA	NA	NA	NA	NA	NA	NA	NA	NA	NA
AD082P	AD	60	M	NA	NA	NA	NA	NA	NA	NA	NA	NA	NA	NA	NA	NA	NA	NA	NA	NA	NA	NA	NA	NA	NA	NA	NA	NA	NA	NA	NA	NA	NA	NA	NA	NA	NA	NA	NA	NA	NA	NA	NA	NA	NA	NA	NA	NA	NA
AD083P	AD	67	F	NA	NA	NA	NA	NA	NA	NA	NA	NA	NA	NA	NA	NA	NA	NA	NA	NA	NA	NA	NA	NA	NA	NA	NA	NA	NA	NA	NA	NA	NA	NA	NA	NA	NA	NA	NA	NA	NA	NA	NA	NA	NA	NA	NA	NA	NA
AD084P	AD	52	M	NA	NA	NA	NA	NA	NA	NA	NA	NA	NA	NA	NA	NA	NA	NA	NA	NA	NA	NA	NA	NA	NA	NA	NA	NA	NA	NA	NA	NA	NA	NA	NA	NA	NA	NA	NA	NA	NA	NA	NA	NA	NA	NA	NA	NA	NA
AD085C	Control	61	M	NA	NA	NA	NA	NA	NA	NA	NA	NA	NA	NA	NA	NA	NA	NA	NA	NA	NA	NA	NA	NA	NA	NA	NA	NA	NA	NA	NA	NA	NA	NA	NA	NA	NA	NA	NA	NA	NA	NA	NA	NA	NA	NA	NA	NA	NA
AD085P	AD	64	F	NA	NA	NA	NA	NA	NA	NA	NA	NA	NA	NA	NA	NA	NA	NA	NA	NA	NA	NA	NA	NA	NA	NA	NA	NA	NA	NA	NA	NA	NA	NA	NA	NA	NA	NA	NA	NA	NA	NA	NA	NA	NA	NA	NA	NA	NA
AD086P	AD	73	M	NA	NA	NA	NA	NA	NA	NA	NA	NA	NA	NA	NA	NA	NA	NA	NA	NA	NA	NA	NA	NA	NA	NA	NA	NA	NA	NA	NA	NA	NA	NA	NA	NA	NA	NA	NA	NA	NA	NA	NA	NA	NA	NA	NA	NA	NA
AD087P	AD	80	F	NA	NA	NA	NA	NA	NA	NA	NA	NA	NA	NA	NA	NA	NA	NA	NA	NA	NA	NA	NA	NA	NA	NA	NA	NA	NA	NA	NA	NA	NA	NA	NA	NA	NA	NA	NA	NA	NA	NA	NA	NA	NA	NA	NA	NA	NA
AD088C	Control	66	F	NA	NA	NA	NA	NA	NA	NA	NA	NA	NA	NA	NA	NA	NA	NA	NA	NA	NA	NA	NA	NA	NA	NA	NA	NA	NA	NA	NA	NA	NA	NA	NA	NA	NA	NA	NA	NA	NA	NA	NA	NA	NA	NA	NA	NA	NA
AD088P	AD	68	M	NA	NA	NA	NA	NA	NA	NA	NA	NA	NA	NA	NA	NA	NA	NA	NA	NA	NA	NA	NA	NA	NA	NA	NA	NA	NA	NA	NA	NA	NA	NA	NA	NA	NA	NA	NA	NA	NA	NA	NA	NA	NA	NA	NA	NA	NA
AD089C	Control	61	F	NA	NA	NA	NA	NA	NA	NA	NA	NA	NA	NA	NA	NA	NA	NA	NA	NA	NA	NA	NA	NA	NA	NA	NA	NA	NA	NA	NA	NA	NA	NA	NA	NA	NA	NA	NA	NA	NA	NA	NA	NA	NA	NA	NA	NA	NA
AD089P	AD	60	M	NA	NA	NA	NA	NA	NA	NA	NA	NA	NA	NA	NA	NA	NA	NA	NA	NA	NA	NA	NA	NA	NA	NA	NA	NA	NA	NA	NA	NA	NA	NA	NA	NA	NA	NA	NA	NA	NA	NA	NA	NA	NA	NA	NA	NA	NA
AD090C	Control	71	M	19.59353232	13.18378822	9.927374956	76.15087267	0.708679864	94.82387325	5.114597754	NA	NA	NA	NA	NA	NA	NA	NA	NA	NA	NA	NA	NA	NA	NA	NA	38.04511278	NA	NA	NA	NA	NA	NA	NA	NA	NA	NA	NA	NA	NA	NA	NA	NA	NA	NA	NA	NA	NA	NA
AD090P	AD	64	F	45.56615192	11.99813086	29.71680132	56.04210475	2.21590979	93.12107781	6.863562558	11.42109852	4.048163246	59.76578147	24.66363486	39.79829873	33.28556415	8.209430005	5.445686443	1.34310422	3.868286445	0.543478261	90.82480818	4.731457801	84.52685422	95.23657289	0.973481034	39.25831202	4.560260586	0.814332248	91.20521173	3.338762215	86.80781759	96.57980456	0.674536256	75.23504324	26.57458737	18.2310752	3.791929995	0.486144871	95.72192513	85.24550316	2.56819819	17.3259952	22.10543739	49.93379128	10.622362	41.71149549	59.83638489	6.356037408
AD091P	AD	77	F	36.77204659	14.15977532	24.11972747	58.95095439	2.756540282	94.0888438	5.906744894	NA	NA	NA	NA	NA	NA	NA	NA	NA	NA	NA	NA	NA	NA	NA	NA	33.60716953	NA	NA	NA	NA	NA	NA	NA	NA	NA	NA	NA	NA	NA	NA	NA	NA	NA	NA	NA	NA	NA	NA
AD092P	AD	62	F	24.02539716	18.32517673	14.2468733	67.07993475	0.326264274	97.34111543	2.642671855	NA	NA	NA	NA	NA	NA	NA	NA	NA	NA	NA	NA	NA	NA	NA	NA	47.2392638	NA	NA	NA	NA	NA	NA	NA	NA	NA	NA	NA	NA	NA	NA	NA	NA	NA	NA	NA	NA	NA	NA
AD093P	AD	73	M	9.579459183	29.20747996	23.41941229	45.72573464	1.469278718	94.74196689	5.258033106	20.45220966	18.80781089	31.24357657	28.46865365	16.75231244	44.76534296	12.74409044	3.249097473	0.924974306	14.81481481	0	81.48148148	3.703703704	NA	96.2962963	1.923076923	44.44444444	NA	NA	NA	NA	NA	NA	NA	70.50359712	NA	NA	NA	NA	NA	NA	4.956268222	28.51711027	11.97718631	48.28897338	11.21673004	42.96577947	84.74576271	9.505703422
AD094P	AD	76	F	38.05142084	11.08641536	26.5113798	59.13051209	3.227240398	96.13591941	3.864080589	21.69221145	NA	23.9443228	NA	13.26243353	NA	NA	NA	NA	31.12840467	NA	53.69649805	NA	50.97276265	NA	NA	27.23735409	32.85714286	NA	52.85714286	NA	NA	NA	NA	NA	NA	NA	NA	NA	NA	NA	NA	22.0657277	29.84574111	20.42253521	NA	15.89537223	NA	NA
AD095P	AD	71	F	26.21980741	26.056627	31.43208863	41.67008617	0.841198195	97.39044806	2.511078287	26.44084934	8.746208291	32.10313448	30.58645096	11.83013145	31.73553719	9.70677452	3.801652893	1.162790698	27.45098039	3.921568627	60.78431373	7.843137255	NA	92.15686275	NA	47.05882353	NA	NA	NA	NA	NA	NA	NA	67.29019211	17.05484598	6.085649887	18.84057971	5.797101449	75.36231884	42.02898551	3.831705485	37.46736292	33.68146214	19.84334204	8.877284595	13.38120104	63.23529412	5.613577023
AD096C	Control	52	M	17.36749737	28.65804365	21.9886823	47.89814066	1.374292643	96.28691983	3.628691983	36.02103418	9.114811569	40.84136722	13.67221735	18.75547765	49.35897436	6.748466258	1.923076923	0.262927257	NA	NA	NA	NA	NA	NA	NA	NA	NA	NA	NA	NA	NA	NA	NA	85.97721297	27.82874618	11.11111111	17.04545455	1.136363636	81.81818182	57.95454545	3.77166157	17.09558824	33.45588235	25.18382353	24.26470588	15.07352941	83.33333333	20.22058824
AD096P	AD	56	F	24.49473232	27.23282862	32.08251042	39.10467413	1.53609831	97.64309764	2.356902357	18.62068966	11.95402299	33.62068966	35.05747126	15.91954023	26.2295082	9.195402299	3.93442623	1.379310345	NA	NA	NA	NA	NA	NA	NA	NA	NA	NA	NA	NA	NA	NA	NA	64.1954023	NA	NA	NA	NA	NA	NA	1.521933751	28.38577291	23.25581395	31.25854993	17.03146375	24.41860465	69.87951807	11.90150479
AD097P	AD	78	F	33.86481024	18.31896552	37.54973475	38.87599469	5.222148541	96.63113006	3.240938166	24.84554281	2.338923213	67.43159753	4.413062665	39.2321271	40	1.765225066	16	0.706090026	11.84210526	0	86.84210526	1.315789474	78.94736842	98.68421053	6.666666667	51.31578947	NA	NA	NA	NA	NA	NA	NA	94.61606355	NA	NA	NA	NA	NA	NA	8.02238806	30.06622517	7.01986755	60.22075055	2.472406181	47.37306843	69.64285714	1.721854305
AD098P	AD	65	M	11.17144294	24.48244824	32.85328533	38.43384338	4.050405041	93.20843091	6.791569087	33.91959799	4.020100503	54.0201005	5.778894472	35.42713568	NA	NA	NA	NA	NA	NA	NA	NA	NA	NA	NA	NA	NA	NA	NA	NA	NA	NA	NA	91.95979899	NA	NA	NA	NA	NA	NA	7.923497268	13.42465753	5.205479452	76.71232877	4.657534247	62.19178082	NA	NA
AD099P	AD	80	M	NA	NA	NA	NA	NA	NA	NA	NA	NA	NA	NA	NA	NA	NA	NA	NA	NA	NA	NA	NA	NA	NA	NA	NA	NA	NA	NA	NA	NA	NA	NA	NA	NA	NA	NA	NA	NA	NA	NA	NA	NA	NA	NA	NA	NA	NA
AD100C	Control	77	M	NA	NA	NA	NA	NA	NA	NA	NA	NA	NA	NA	NA	NA	NA	NA	NA	NA	NA	NA	NA	NA	NA	NA	NA	NA	NA	NA	NA	NA	NA	NA	NA	NA	NA	NA	NA	NA	NA	NA	NA	NA	NA	NA	NA	NA	NA
AD100P	AD	72	F	NA	NA	NA	NA	NA	NA	NA	NA	NA	NA	NA	NA	NA	NA	NA	NA	NA	NA	NA	NA	NA	NA	NA	NA	NA	NA	NA	NA	NA	NA	NA	NA	NA	NA	NA	NA	NA	NA	NA	NA	NA	NA	NA	NA	NA	NA
AD101C	Control	79	F	NA	NA	NA	NA	NA	NA	NA	NA	NA	NA	NA	NA	NA	NA	NA	NA	NA	NA	NA	NA	NA	NA	NA	NA	NA	NA	NA	NA	NA	NA	NA	NA	NA	NA	NA	NA	NA	NA	NA	NA	NA	NA	NA	NA	NA	NA
AD101P	AD	77	M	28.42782469	56.29420085	22.06506365	21.07496464	0.565770863	93.62416107	6.375838926	NA	NA	NA	NA	NA	NA	NA	NA	NA	NA	NA	NA	NA	NA	NA	NA	NA	NA	NA	NA	NA	NA	NA	NA	NA	NA	NA	NA	NA	NA	NA	NA	35.41666667	23.3974359	36.85897436	4.166666667	30.76923077	NA	NA
AD102C	Control	65	F	NA	NA	NA	NA	NA	NA	NA	NA	NA	NA	NA	NA	NA	NA	NA	NA	NA	NA	NA	NA	NA	NA	NA	NA	NA	NA	NA	NA	NA	NA	NA	NA	NA	NA	NA	NA	NA	NA	NA	NA	NA	NA	NA	NA	NA	NA
AD102P	AD	71	M	NA	NA	NA	NA	NA	NA	NA	NA	NA	NA	NA	NA	NA	NA	NA	NA	NA	NA	NA	NA	NA	NA	NA	NA	NA	NA	NA	NA	NA	NA	NA	NA	NA	NA	NA	NA	NA	NA	NA	NA	NA	NA	NA	NA	NA	NA
AD103P	AD	69	M	26.43577378	5.83747927	20.33167496	71.84079602	1.956882255	96.21421976	3.78578024	27.68714012	9.596928983	56.66986564	5.902111324	38.77159309	39.83739837	2.351247601	18.69918699	1.103646833	18.29268293	6.097560976	70.73170732	4.87804878	62.19512195	95.12195122	5.128205128	53.65853659	NA	NA	NA	NA	NA	NA	NA	93.95393474	NA	NA	NA	NA	NA	NA	4.647599591	17.29200653	8.972267537	63.78466558	9.951060359	34.58401305	77.04918033	7.66721044
AD104C	Control	75	M	NA	NA	NA	NA	NA	NA	NA	NA	NA	NA	NA	NA	NA	NA	NA	NA	NA	NA	NA	NA	NA	NA	NA	NA	NA	NA	NA	NA	NA	NA	NA	NA	NA	NA	NA	NA	NA	NA	NA	NA	NA	NA	NA	NA	NA	NA
AD104P	AD	75	F	41.38786557	11.97093551	28.81017257	58.14713896	1.053587648	97.40706029	2.561699469	NA	NA	NA	NA	NA	NA	NA	NA	NA	NA	NA	NA	NA	NA	NA	NA	40.24390244	NA	NA	NA	NA	NA	NA	NA	NA	NA	NA	NA	NA	NA	NA	NA	NA	NA	NA	NA	NA	NA	NA
AD105C	Control	59	M	32.18227963	12.60971723	18.30015934	66.46231129	2.608907014	96.65975862	3.336177821	NA	NA	NA	NA	NA	NA	NA	NA	NA	NA	NA	NA	NA	NA	NA	NA	40.31668697	NA	NA	NA	NA	NA	NA	NA	NA	NA	NA	NA	NA	NA	NA	NA	NA	NA	NA	NA	NA	NA	NA
AD105P	AD	57	F	20.91542663	13.50864553	25.52233429	59.83429395	1.062680115	98.37447321	1.625526791	32.16034272	26.22399021	16.95226438	24.57160343	2.23378213	63.76089664	15.66707466	0.871731009	0.214198286	35.18518519	3.703703704	48.14814815	12.96296296	NA	87.03703704	NA	44.44444444	NA	NA	NA	NA	NA	NA	NA	75.33659731	NA	NA	NA	NA	NA	NA	8.082859464	14.53775582	44.10726888	17.07833451	24.0649259	7.621736062	97.36070381	23.42978123
AD106C	Control	73	M	40.98352394	4.387684699	15.70426336	74.96977191	4.914370812	96.95752009	3.021522425	6.13587452	4.714915372	41.67301023	47.33711128	24.49650869	11.57832043	5.480842426	7.881675601	3.73095755	2.020506634	0.392038601	92.06875754	5.458383595	89.74668275	94.48130277	3.415256942	50.57297949	2.385211688	0.417412045	94.6332737	2.564102564	92.3673226	97.43589744	2.264381885	52.52380013	16.11945105	20.99697615	1.949772173	0.709971389	97.34025644	88.25898061	4.798797617	28.6093349	33.29418418	27.91334986	10.06133368	21.36674062	50.97276265	5.128539736
AD106P	AD	73	F	NA	NA	NA	NA	NA	NA	NA	NA	NA	NA	NA	NA	NA	NA	NA	NA	NA	NA	NA	NA	NA	NA	NA	NA	NA	NA	NA	NA	NA	NA	NA	NA	NA	NA	NA	NA	NA	NA	NA	NA	NA	NA	NA	NA	NA	NA
AD107C	Control	69	M	31.90335644	7.508605852	39.54388985	51.2908778	1.635111876	88.04530201	11.95469799	32.01524535	10.48118152	51.07193902	6.002858504	29.20438304	50.79365079	3.049070986	4.761904762	0.285850405	23.50877193	1.052631579	72.98245614	1.754385965	67.01754386	97.54385965	2.158273381	49.12280702	20.71428571	1.428571429	77.85714286	0	77.14285714	100	1.428571429	93.56836589	NA	NA	NA	NA	NA	NA	4.175152749	9.140369967	7.562568009	76.22415669	7.072905332	53.59085963	84.61538462	5.98476605
AD107P	AD	69	F	NA	NA	NA	NA	NA	NA	NA	NA	NA	NA	NA	NA	NA	NA	NA	NA	NA	NA	NA	NA	NA	NA	NA	NA	NA	NA	NA	NA	NA	NA	NA	NA	NA	NA	NA	NA	NA	NA	NA	NA	NA	NA	NA	NA	NA	NA
AD108P	AD	75	M	42.26525444	9.258871778	34.6996708	54.71627051	1.277759179	93.43530911	6.508604207	6.36834925	2.572987722	68.44884038	22.41473397	43.14870396	41.10772976	9.214188267	4.25441266	0.95361528	3.956130043	1.233842538	85.11555033	9.576968273	77.6733255	90.30552291	6.983300802	38.71915394	2.529084471	1.062215478	92.61507334	3.641881639	89.58017198	96.20637329	4.942166141	77.39017735	18.93807182	28.42209177	NA	NA	NA	NA	9.034498563	10.21487005	31.30791341	42.77903962	15.66601676	36.0213865	76.13548884	11.92739844
AD109C	Control	49	M	NA	NA	NA	NA	NA	NA	NA	NA	NA	NA	NA	NA	NA	NA	NA	NA	NA	NA	NA	NA	NA	NA	NA	NA	NA	NA	NA	NA	NA	NA	NA	NA	NA	NA	NA	NA	NA	NA	NA	NA	NA	NA	NA	NA	NA	NA
AD109P	AD	49	F	26.6250296	17.56531406	40.54474708	40.97832129	0.800444691	86.43516007	13.53771026	19.20903955	11.92718142	42.18455744	26.58505964	37.28813559	69.77567887	18.54990584	31.52302243	8.380414313	31.06212425	3.406813627	61.9238477	3.006012024	60.52104208	96.39278557	1.663201663	93.58717435	32.76231263	2.78372591	61.88436831	2.355460385	60.38543897	97.43040685	1.318681319	73.32077841	NA	NA	NA	NA	NA	NA	1.412671233	NA	26.04880724	32.68439814	11.15985742	31.72470524	91.15479115	10.17274472
AD110P	AD	70	M	NA	NA	NA	NA	NA	NA	NA	NA	NA	NA	NA	NA	NA	NA	NA	NA	NA	NA	NA	NA	NA	NA	NA	NA	NA	NA	NA	NA	NA	NA	NA	NA	NA	NA	NA	NA	NA	NA	NA	NA	NA	NA	NA	NA	NA	NA
AD111C	Control	59	F	NA	NA	NA	NA	NA	NA	NA	NA	NA	NA	NA	NA	NA	NA	NA	NA	NA	NA	NA	NA	NA	NA	NA	NA	NA	NA	NA	NA	NA	NA	NA	NA	NA	NA	NA	NA	NA	NA	NA	NA	NA	NA	NA	NA	NA	NA
AD111P	AD	64	M	NA	NA	NA	NA	NA	NA	NA	NA	NA	NA	NA	NA	NA	NA	NA	NA	NA	NA	NA	NA	NA	NA	NA	NA	NA	NA	NA	NA	NA	NA	NA	NA	NA	NA	NA	NA	NA	NA	NA	NA	NA	NA	NA	NA	NA	NA
AD112P	AD	71	M	NA	NA	NA	NA	NA	NA	NA	NA	NA	NA	NA	NA	NA	NA	NA	NA	NA	NA	NA	NA	NA	NA	NA	NA	NA	NA	NA	NA	NA	NA	NA	NA	NA	NA	NA	NA	NA	NA	NA	NA	NA	NA	NA	NA	NA	NA
AD113C	Control	53	F	NA	NA	NA	NA	NA	NA	NA	NA	NA	NA	NA	NA	NA	NA	NA	NA	NA	NA	NA	NA	NA	NA	NA	NA	NA	NA	NA	NA	NA	NA	NA	NA	NA	NA	NA	NA	NA	NA	NA	NA	NA	NA	NA	NA	NA	NA
AD113P	AD	58	M	NA	NA	NA	NA	NA	NA	NA	NA	NA	NA	NA	NA	NA	NA	NA	NA	NA	NA	NA	NA	NA	NA	NA	NA	NA	NA	NA	NA	NA	NA	NA	NA	NA	NA	NA	NA	NA	NA	NA	NA	NA	NA	NA	NA	NA	NA
AD114P	AD	48	F	NA	NA	NA	NA	NA	NA	NA	NA	NA	NA	NA	NA	NA	NA	NA	NA	NA	NA	NA	NA	NA	NA	NA	NA	NA	NA	NA	NA	NA	NA	NA	NA	NA	NA	NA	NA	NA	NA	NA	NA	NA	NA	NA	NA	NA	NA
AD116P	AD	63	M	NA	NA	NA	NA	NA	NA	NA	NA	NA	NA	NA	NA	NA	NA	NA	NA	NA	NA	NA	NA	NA	NA	NA	NA	NA	NA	NA	NA	NA	NA	NA	NA	NA	NA	NA	NA	NA	NA	NA	NA	NA	NA	NA	NA	NA	NA
AD117P	AD	66	F	NA	NA	NA	NA	NA	NA	NA	NA	NA	NA	NA	NA	NA	NA	NA	NA	NA	NA	NA	NA	NA	NA	NA	NA	NA	NA	NA	NA	NA	NA	NA	NA	NA	NA	NA	NA	NA	NA	NA	NA	NA	NA	NA	NA	NA	NA
AD118P	AD	58	F	NA	NA	NA	NA	NA	NA	NA	NA	NA	NA	NA	NA	NA	NA	NA	NA	NA	NA	NA	NA	NA	NA	NA	NA	NA	NA	NA	NA	NA	NA	NA	NA	NA	NA	NA	NA	NA	NA	NA	NA	NA	NA	NA	NA	NA	NA
AD119P	AD	63	F	NA	NA	NA	NA	NA	NA	NA	NA	NA	NA	NA	NA	NA	NA	NA	NA	NA	NA	NA	NA	NA	NA	NA	NA	NA	NA	NA	NA	NA	NA	NA	NA	NA	NA	NA	NA	NA	NA	NA	NA	NA	NA	NA	NA	NA	NA
AD120C	Control	76	M	NA	NA	NA	NA	NA	NA	NA	NA	NA	NA	NA	NA	NA	NA	NA	NA	NA	NA	NA	NA	NA	NA	NA	NA	NA	NA	NA	NA	NA	NA	NA	NA	NA	NA	NA	NA	NA	NA	NA	NA	NA	NA	NA	NA	NA	NA
AD120P	AD	75	F	NA	NA	NA	NA	NA	NA	NA	NA	NA	NA	NA	NA	NA	NA	NA	NA	NA	NA	NA	NA	NA	NA	NA	NA	NA	NA	NA	NA	NA	NA	NA	NA	NA	NA	NA	NA	NA	NA	NA	NA	NA	NA	NA	NA	NA	NA
AD121P	AD	73	F	16.72253656	11.51685393	44.03728294	43.20735444	1.008682329	91.63711584	8.303782506	20.67075137	13.31828442	42.88939052	22.79909707	36.43985811	60.67892504	13.83424702	36.63366337	8.35214447	20.99644128	2.135231317	76.15658363	0.711743772	76.15658363	99.28825623	0.716845878	95.37366548	20.52238806	1.492537313	77.23880597	0.746268657	77.23880597	99.25373134	0.751879699	76.87842631	NA	NA	NA	NA	NA	NA	0.838926174	NA	74.07944332	10.87271673	11.97448536	10.58277762	79.66101695	9.538996811
AD123P	AD	53	F	44.26480453	16.67314268	24.0441405	55.88669568	3.39213553	95.91184037	4.067301676	34.55599855	NA	39.3258427	NA	33.9905763	NA	NA	NA	NA	34.87179487	NA	59.31623932	NA	57.43589744	NA	NA	90.5982906	34.52830189	NA	60.94339623	NA	58.86792453	NA	NA	NA	NA	NA	NA	NA	NA	NA	NA	NA	20.20038785	40.90174531	NA	39.28571429	NA	NA
AD124P	AD	65	M	NA	NA	NA	NA	NA	NA	NA	NA	NA	NA	NA	NA	NA	NA	NA	NA	NA	NA	NA	NA	NA	NA	NA	NA	NA	NA	NA	NA	NA	NA	NA	NA	NA	NA	NA	NA	NA	NA	NA	NA	NA	NA	NA	NA	NA	NA
AD125C	Control	67	M	NA	NA	NA	NA	NA	NA	NA	NA	NA	NA	NA	NA	NA	NA	NA	NA	NA	NA	NA	NA	NA	NA	NA	NA	NA	NA	NA	NA	NA	NA	NA	NA	NA	NA	NA	NA	NA	NA	NA	NA	NA	NA	NA	NA	NA	NA
AD126C	Control	54	F	17.64197198	10.95799615	46.54026975	41.39807322	1.071290944	96.29519306	3.693636668	16.95537855	4.705745882	69.29471812	8.978423942	65.27724074	32.6873385	2.934807826	44.01378122	3.951743871	15.625	0.907258065	80.84677419	2.52016129	80.34274194	97.37903226	0.931677019	86.49193548	15.61771562	0.582750583	81.46853147	2.331002331	81.002331	97.66899767	0.715990453	90.95584255	NA	NA	NA	NA	NA	NA	0.522892488	NA	36.45546981	39.41973305	10.18116782	38.70764747	41.57449577	4.232769185
AD126P	AD	56	M	NA	NA	NA	NA	NA	NA	NA	NA	NA	NA	NA	NA	NA	NA	NA	NA	NA	NA	NA	NA	NA	NA	NA	NA	NA	NA	NA	NA	NA	NA	NA	NA	NA	NA	NA	NA	NA	NA	NA	NA	NA	NA	NA	NA	NA	NA
AD127P	AD	72	F	NA	NA	NA	NA	NA	NA	NA	NA	NA	NA	NA	NA	NA	NA	NA	NA	NA	NA	NA	NA	NA	NA	NA	NA	NA	NA	NA	NA	NA	NA	NA	NA	NA	NA	NA	NA	NA	NA	NA	NA	NA	NA	NA	NA	NA	NA
AD128C	Control	70	F	NA	NA	NA	NA	NA	NA	NA	NA	NA	NA	NA	NA	NA	NA	NA	NA	NA	NA	NA	NA	NA	NA	NA	NA	NA	NA	NA	NA	NA	NA	NA	NA	NA	NA	NA	NA	NA	NA	NA	NA	NA	NA	NA	NA	NA	NA
AD128P	AD	72	M	NA	NA	NA	NA	NA	NA	NA	NA	NA	NA	NA	NA	NA	NA	NA	NA	NA	NA	NA	NA	NA	NA	NA	NA	NA	NA	NA	NA	NA	NA	NA	NA	NA	NA	NA	NA	NA	NA	NA	NA	NA	NA	NA	NA	NA	NA
AD129C	Control	76	M	NA	NA	NA	NA	NA	NA	NA	NA	NA	NA	NA	NA	NA	NA	NA	NA	NA	NA	NA	NA	NA	NA	NA	NA	NA	NA	NA	NA	NA	NA	NA	NA	NA	NA	NA	NA	NA	NA	NA	NA	NA	NA	NA	NA	NA	NA
AD129P	AD	78	F	NA	NA	NA	NA	NA	NA	NA	NA	NA	NA	NA	NA	NA	NA	NA	NA	NA	NA	NA	NA	NA	NA	NA	NA	NA	NA	NA	NA	NA	NA	NA	NA	NA	NA	NA	NA	NA	NA	NA	NA	NA	NA	NA	NA	NA	NA
AD130C	Control	53	F	NA	NA	NA	NA	NA	NA	NA	NA	NA	NA	NA	NA	NA	NA	NA	NA	NA	NA	NA	NA	NA	NA	NA	NA	NA	NA	NA	NA	NA	NA	NA	NA	NA	NA	NA	NA	NA	NA	NA	NA	NA	NA	NA	NA	NA	NA
AD130P	AD	56	M	NA	NA	NA	NA	NA	NA	NA	NA	NA	NA	NA	NA	NA	NA	NA	NA	NA	NA	NA	NA	NA	NA	NA	NA	NA	NA	NA	NA	NA	NA	NA	NA	NA	NA	NA	NA	NA	NA	NA	NA	NA	NA	NA	NA	NA	NA
AD131C	Control	60	F	NA	NA	NA	NA	NA	NA	NA	NA	NA	NA	NA	NA	NA	NA	NA	NA	NA	NA	NA	NA	NA	NA	NA	NA	NA	NA	NA	NA	NA	NA	NA	NA	NA	NA	NA	NA	NA	NA	NA	NA	NA	NA	NA	NA	NA	NA
AD131P	AD	65	M	NA	NA	NA	NA	NA	NA	NA	NA	NA	NA	NA	NA	NA	NA	NA	NA	NA	NA	NA	NA	NA	NA	NA	NA	NA	NA	NA	NA	NA	NA	NA	NA	NA	NA	NA	NA	NA	NA	NA	NA	NA	NA	NA	NA	NA	NA
AD132P	AD	58	M	NA	NA	NA	NA	NA	NA	NA	NA	NA	NA	NA	NA	NA	NA	NA	NA	NA	NA	NA	NA	NA	NA	NA	NA	NA	NA	NA	NA	NA	NA	NA	NA	NA	NA	NA	NA	NA	NA	NA	NA	NA	NA	NA	NA	NA	NA
AD133P	AD	56	F	NA	NA	NA	NA	NA	NA	NA	NA	NA	NA	NA	NA	NA	NA	NA	NA	NA	NA	NA	NA	NA	NA	NA	NA	NA	NA	NA	NA	NA	NA	NA	NA	NA	NA	NA	NA	NA	NA	NA	NA	NA	NA	NA	NA	NA	NA
AD134C	Control	61	M	NA	NA	NA	NA	NA	NA	NA	NA	NA	NA	NA	NA	NA	NA	NA	NA	NA	NA	NA	NA	NA	NA	NA	NA	NA	NA	NA	NA	NA	NA	NA	NA	NA	NA	NA	NA	NA	NA	NA	NA	NA	NA	NA	NA	NA	NA
AD134P	AD	60	F	NA	NA	NA	NA	NA	NA	NA	NA	NA	NA	NA	NA	NA	NA	NA	NA	NA	NA	NA	NA	NA	NA	NA	NA	NA	NA	NA	NA	NA	NA	NA	NA	NA	NA	NA	NA	NA	NA	NA	NA	NA	NA	NA	NA	NA	NA
AD135C	Control	68	F	NA	NA	NA	NA	NA	NA	NA	NA	NA	NA	NA	NA	NA	NA	NA	NA	NA	NA	NA	NA	NA	NA	NA	NA	NA	NA	NA	NA	NA	NA	NA	NA	NA	NA	NA	NA	NA	NA	NA	NA	NA	NA	NA	NA	NA	NA
AD135P	AD	72	M	NA	NA	NA	NA	NA	NA	NA	NA	NA	NA	NA	NA	NA	NA	NA	NA	NA	NA	NA	NA	NA	NA	NA	NA	NA	NA	NA	NA	NA	NA	NA	NA	NA	NA	NA	NA	NA	NA	NA	NA	NA	NA	NA	NA	NA	NA
AD136C	Control	55	F	NA	NA	NA	NA	NA	NA	NA	NA	NA	NA	NA	NA	NA	NA	NA	NA	NA	NA	NA	NA	NA	NA	NA	NA	NA	NA	NA	NA	NA	NA	NA	NA	NA	NA	NA	NA	NA	NA	NA	NA	NA	NA	NA	NA	NA	NA
AD136P	AD	60	M	NA	NA	NA	NA	NA	NA	NA	NA	NA	NA	NA	NA	NA	NA	NA	NA	NA	NA	NA	NA	NA	NA	NA	NA	NA	NA	NA	NA	NA	NA	NA	NA	NA	NA	NA	NA	NA	NA	NA	NA	NA	NA	NA	NA	NA	NA
AD137P	AD	70	F	NA	NA	NA	NA	NA	NA	NA	NA	NA	NA	NA	NA	NA	NA	NA	NA	NA	NA	NA	NA	NA	NA	NA	NA	NA	NA	NA	NA	NA	NA	NA	NA	NA	NA	NA	NA	NA	NA	NA	NA	NA	NA	NA	NA	NA	NA
AD138P	AD	75	M	NA	NA	NA	NA	NA	NA	NA	NA	NA	NA	NA	NA	NA	NA	NA	NA	NA	NA	NA	NA	NA	NA	NA	NA	NA	NA	NA	NA	NA	NA	NA	NA	NA	NA	NA	NA	NA	NA	NA	NA	NA	NA	NA	NA	NA	NA
AD139C	Control	69	M	NA	NA	NA	NA	NA	NA	NA	NA	NA	NA	NA	NA	NA	NA	NA	NA	NA	NA	NA	NA	NA	NA	NA	NA	NA	NA	NA	NA	NA	NA	NA	NA	NA	NA	NA	NA	NA	NA	NA	NA	NA	NA	NA	NA	NA	NA
AD139P	AD	66	F	NA	NA	NA	NA	NA	NA	NA	NA	NA	NA	NA	NA	NA	NA	NA	NA	NA	NA	NA	NA	NA	NA	NA	NA	NA	NA	NA	NA	NA	NA	NA	NA	NA	NA	NA	NA	NA	NA	NA	NA	NA	NA	NA	NA	NA	NA
AD140C	Control	66	M	NA	NA	NA	NA	NA	NA	NA	NA	NA	NA	NA	NA	NA	NA	NA	NA	NA	NA	NA	NA	NA	NA	NA	NA	NA	NA	NA	NA	NA	NA	NA	NA	NA	NA	NA	NA	NA	NA	NA	NA	NA	NA	NA	NA	NA	NA
AD140P	AD	65	F	NA	NA	NA	NA	NA	NA	NA	NA	NA	NA	NA	NA	NA	NA	NA	NA	NA	NA	NA	NA	NA	NA	NA	NA	NA	NA	NA	NA	NA	NA	NA	NA	NA	NA	NA	NA	NA	NA	NA	NA	NA	NA	NA	NA	NA	NA
AD141P	AD	76	F	48.2501218	17.65137303	38.84651974	42.01880305	1.470017698	98.26214538	1.729000923	21.95677638	21.41358493	33.99322941	22.62482462	27.26512119	22.50668487	5.09209798	7.549638732	1.708092523	0.219458669	0.07315289	95.97659108	3.438185808	93.63569861	96.26920263	4.711246201	75.12801756	0.29211295	0.097370983	97.0788705	2.336903603	94.83933788	97.46835443	3.196803197	77.36359073	24.55451475	11.62171605	0.145401672	0.036350418	99.81824791	98.16430389	4.652014043	3.804689851	80.63999781	9.463157031	6.081210496	9.03630941	62.18222722	3.781432128
AD142C	Control	78	M	45.69998578	20.69367985	42.43196452	36.45612465	0.390997335	88.10629102	11.82967825	3.330910853	1.229408915	68.09593023	27.3255814	60.38638566	16.68882979	4.560319767	13.40868794	3.664001938	0.360847993	0.225529995	94.04600812	5.142083897	92.24176816	94.63238611	7.149666349	61.34415877	0.588235294	0.367647059	95.36764706	3.382352941	94.04411765	96.32352941	4.351145038	72.65625	19.87163458	NA	0.14919806	0	99.85080194	94.18127564	7.235142119	18.1451428	59.63416311	13.33608399	8.870856828	12.24957594	58.65633075	5.203319122
AD142P	AD	76	F	23.3783242	36.80118898	47.20475592	15.41099806	0.491597119	89.83679525	10.08902077	4.128819158	2.972749794	56.39966969	36.41618497	39.7192403	39.90929705	14.53344344	2.040816327	0.743187448	0.735294118	0	97.79411765	1.470588235	96.32352941	98.52941176	8.208955224	69.85294118	1.052631579	0	96.84210526	2.105263158	95.78947368	97.89473684	7.52688172	63.50123865	NA	NA	NA	NA	NA	NA	8.582574772	28.19084524	38.53233228	24.92128845	8.355534028	19.78687333	81.73913043	6.829740857
AD143C	Control	77	M	NA	NA	NA	NA	NA	NA	NA	NA	NA	NA	NA	NA	NA	NA	NA	NA	NA	NA	NA	NA	NA	NA	NA	NA	NA	NA	NA	NA	NA	NA	NA	NA	NA	NA	NA	NA	NA	NA	NA	NA	NA	NA	NA	NA	NA	NA
AD143P	AD	74	F	NA	NA	NA	NA	NA	NA	NA	NA	NA	NA	NA	NA	NA	NA	NA	NA	NA	NA	NA	NA	NA	NA	NA	NA	NA	NA	NA	NA	NA	NA	NA	NA	NA	NA	NA	NA	NA	NA	NA	NA	NA	NA	NA	NA	NA	NA
AD144P	AD	69	F	NA	NA	NA	NA	NA	NA	NA	NA	NA	NA	NA	NA	NA	NA	NA	NA	NA	NA	NA	NA	NA	NA	NA	NA	NA	NA	NA	NA	NA	NA	NA	NA	NA	NA	NA	NA	NA	NA	NA	NA	NA	NA	NA	NA	NA	NA
AD145C	Control	61	F	NA	NA	NA	NA	NA	NA	NA	NA	NA	NA	NA	NA	NA	NA	NA	NA	NA	NA	NA	NA	NA	NA	NA	NA	NA	NA	NA	NA	NA	NA	NA	NA	NA	NA	NA	NA	NA	NA	NA	NA	NA	NA	NA	NA	NA	NA
AD145P	AD	63	M	NA	NA	NA	NA	NA	NA	NA	NA	NA	NA	NA	NA	NA	NA	NA	NA	NA	NA	NA	NA	NA	NA	NA	NA	NA	NA	NA	NA	NA	NA	NA	NA	NA	NA	NA	NA	NA	NA	NA	NA	NA	NA	NA	NA	NA	NA
AD146C	Control	49	F	NA	NA	NA	NA	NA	NA	NA	NA	NA	NA	NA	NA	NA	NA	NA	NA	NA	NA	NA	NA	NA	NA	NA	NA	NA	NA	NA	NA	NA	NA	NA	NA	NA	NA	NA	NA	NA	NA	NA	NA	NA	NA	NA	NA	NA	NA
AD146P	AD	70	M	NA	NA	NA	NA	NA	NA	NA	NA	NA	NA	NA	NA	NA	NA	NA	NA	NA	NA	NA	NA	NA	NA	NA	NA	NA	NA	NA	NA	NA	NA	NA	NA	NA	NA	NA	NA	NA	NA	NA	NA	NA	NA	NA	NA	NA	NA
AD147P	AD	73	F	NA	NA	NA	NA	NA	NA	NA	NA	NA	NA	NA	NA	NA	NA	NA	NA	NA	NA	NA	NA	NA	NA	NA	NA	NA	NA	NA	NA	NA	NA	NA	NA	NA	NA	NA	NA	NA	NA	NA	NA	NA	NA	NA	NA	NA	NA
AD148P	AD	61	M	NA	NA	NA	NA	NA	NA	NA	NA	NA	NA	NA	NA	NA	NA	NA	NA	NA	NA	NA	NA	NA	NA	NA	NA	NA	NA	NA	NA	NA	NA	NA	NA	NA	NA	NA	NA	NA	NA	NA	NA	NA	NA	NA	NA	NA	NA
AD149C	Control	54	F	NA	NA	NA	NA	NA	NA	NA	NA	NA	NA	NA	NA	NA	NA	NA	NA	NA	NA	NA	NA	NA	NA	NA	NA	NA	NA	NA	NA	NA	NA	NA	NA	NA	NA	NA	NA	NA	NA	NA	NA	NA	NA	NA	NA	NA	NA
AD149P	AD	58	M	NA	NA	NA	NA	NA	NA	NA	NA	NA	NA	NA	NA	NA	NA	NA	NA	NA	NA	NA	NA	NA	NA	NA	NA	NA	NA	NA	NA	NA	NA	NA	NA	NA	NA	NA	NA	NA	NA	NA	NA	NA	NA	NA	NA	NA	NA
AD150P	AD	79	F	32.7525826	12.85485269	49.08070046	37.04504836	0.991017941	98.73074375	1.244409475	41.29144559	30.39448021	22.93689575	5.377178449	21.23607994	22.03588144	1.184908668	24.92199688	1.340100245	0.499168053	0.499168053	94.00998336	4.825291181	93.17803661	95.00831947	0.525394046	84.359401	0.591715976	0	96.05522682	3.15581854	95.26627219	96.6469428	0.408163265	94.62282155	5.21066513	9.213413418	1.097345133	1.097345133	97.80530973	95.25663717	1.086016977	8.200103146	75.73882195	8.30168628	7.721881007	7.103005298	60.00809553	4.633753731
AD151C	Control	63	F	36.03916836	9.705082433	59.10399631	24.69635628	6.462672419	96.62804462	3.235642286	15.53253889	12.33990422	42.68107065	29.33882763	38.63830419	27.85018347	8.170917326	12.37504745	3.630693841	1.219512195	0.554323725	90.68736142	7.095343681	85.92017738	92.46119734	2.877697842	71.39689579	1.242236025	0.621118012	93.01242236	4.813664596	88.81987578	94.8757764	2.127659574	70.55351375	15.49592213	19.75269666	2.076242342	1.361470388	96.56228727	95.30292716	2.451986319	13.79429222	67.3736435	11.68235506	7.143713652	11.14275436	53.92362568	3.852149409
AD151P	AD	61	M	9.690996724	13.85117125	42.43783123	42.28417323	1.291981561	87.91901513	12.02907149	1.138760017	0.776043863	92.0455504	6.014339941	87.06874736	15.56802244	0.936313792	29.03225806	1.746098693	0.123304562	0	98.89025894	0.924784217	98.15043157	99.0135635	3.549190535	75.40073983	0.163532298	0	99.01880621	0.735895339	98.44644317	99.18233851	3.462489695	93.96035428	15.81829608	43.62151001	0.107066381	0	99.89293362	98.53675946	5.126133405	10.16773812	15.13337767	59.85369098	14.84519323	38.46892781	61.32404181	9.103672504
AD152P	AD	79	F	21.6168638	25.08911149	27.08729023	45.06049174	2.718876024	96.22380045	3.689589468	4.926492649	6.876687669	80.77407741	7.416741674	77.71977198	10.9223301	0.810081008	62.13592233	4.608460846	0	0	98.27856025	1.408450704	97.65258216	98.27856025	25.63694268	68.07511737	0	0	99.31034483	0.459770115	99.31034483	99.31034483	23.84259259	92.57725773	5.801140783	48.76199118	0.09072352	0.09072352	99.81855296	98.38965752	29.46590614	8.020363078	66.60263183	15.10901931	10.26798578	14.09086543	59.12067353	6.070502353
AD153C	Control	71	F	14.9335686	24.56397143	44.8196808	30.01498986	0.573141698	92.26792009	7.702702703	1.891237901	1.063423332	91.33341824	5.699184921	87.17524198	22.12290503	1.260825267	34.74860335	1.980387163	2.593440122	0	96.41495042	0.991609458	95.27078566	99.00839054	1.463790447	85.27841342	2.772808587	0	96.42218247	0.805008945	95.16994633	99.19499106	1.172227232	94.28807947	10.39373269	54.56878503	0.776665516	0	99.22333448	98.10148429	2.937799689	20.523313	27.6647649	41.05449538	10.75349203	29.75801692	39.59019393	4.257328349
AD153P	AD	75	M	28.6468411	18.07812946	NA	42.80991588	NA	92.97920613	6.987490373	18.17550929	13.94224312	58.1934184	9.250055966	56.72263264	12.77831559	1.182001343	64.59341723	5.974927244	11.55793864	0.297885016	86.80369377	0.923443551	86.59517426	98.65951743	1.781400966	89.69317843	11.29192959	0.199269346	87.51245433	0.797077383	87.34639655	99.00365327	1.44246897	90.31117081	NA	NA	NA	NA	NA	NA	2.78369937	NA	26.04718502	52.59780856	14.00414596	52.20295482	42.15225564	5.903063407
AD154P	AD	76	F	52.08906392	6.912512442	77.67922373	14.27513741	1.111552398	96.69231298	3.297382702	NA	NA	NA	NA	NA	NA	NA	NA	NA	NA	NA	NA	NA	NA	NA	NA	83.64583333	NA	NA	NA	NA	NA	NA	NA	NA	NA	NA	NA	NA	NA	NA	NA	NA	NA	NA	NA	NA	NA	NA
AD155P	AD	74	F	24.1035228	25.3755277	34.55836633	39.82066302	0.21598979	95.27449047	4.717291256	5.192788752	2.397998792	89.83006987	2.579142586	84.51651859	17.39130435	0.448546537	64.88294314	1.673423618	1.742160279	0.522648084	96.34146341	1.393728223	95.6445993	98.60627178	2.473498233	84.66898955	1.851851852	0.617283951	95.88477366	1.646090535	95.47325103	98.35390947	1.882845188	97.42085741	16.59288118	33.57534974	1.35501355	0.077429346	98.5675571	96.82539683	3.709934478	13.41856061	70.18939394	12.93560606	3.456439394	10.98484848	25.47945205	0.880681818
AD156C	Control	76	M	14.69466852	10.03901678	56.16074912	27.41708935	6.363636364	88.43034012	11.51273659	13.00289668	1.013839717	82.73253943	3.250724171	81.12327004	7.425742574	0.241390409	59.9009901	1.947215964	4.820766378	0	94.19035847	0.988875155	94.06674907	99.01112485	17.10362047	96.29171817	5.006418485	0	94.22336329	0.770218228	94.09499358	99.22978177	17.20569211	96.74927583	2.994011976	55.50565536	4.660321628	0.065638333	95.27404004	94.55201838	1.580172987	27.00430735	33.8057524	34.924274	4.26566625	32.89565097	43.48534202	1.854939558
AD156P	AD	79	F	29.51619221	18.17720791	40.79095281	37.87918487	3.134904871	94.72286683	5.259282399	1.653671292	4.266095027	82.70005418	11.37546819	80.78726061	9.318699524	1.0600457	53.30296128	6.063461403	1.400084854	0.084853627	95.75731863	2.630462452	95.46033093	97.24225711	15.61954625	89.98727196	1.508722301	0.094295144	95.94530882	2.357378595	95.66242339	97.54832626	16.8680522	88.6198205	10.82402977	55.93833068	0.627933915	0.054868012	99.31719807	98.4149241	2.057416268	8.96790369	49.47680322	19.18526346	22.3658855	15.97356043	52.51991847	11.74654483
AD157P	AD	77	M	22.50924618	7.585539838	40.61419417	46.08632572	5.688550357	95.95991395	4.016475156	2.873311827	3.28339439	67.3000164	26.50773689	61.18431844	24.56683168	6.512111105	14.32549505	3.797364536	0.783801437	0.065316786	96.34225996	2.54735467	95.88504246	97.19137818	18.6155914	89.67994775	0.801165331	0.072833212	96.86817189	2.039329934	96.64967225	97.74217043	19.97019374	73.45672262	4.827124195	48.40522535	0.362778886	0.027208416	99.6100127	96.08198803	1.633853139	10.18099548	51.52714932	30.32269588	7.924505835	27.20588235	70.81141998	5.611455108
AD158C	Control	76	F	12.73437353	10.39765319	36.04954368	48.94512267	4.51582316	95.16285265	4.752391331	1.698581335	1.056046822	86.46224315	10.77040524	80.46949551	32.54577673	3.505312043	42.58712345	4.586805776	0.50955414	0.25477707	96.81528662	2.292993631	96.43312102	97.57961783	33.42036554	88.91719745	0.573065903	0.143266476	97.70773639	1.432664756	97.42120344	98.42406877	35.08005822	89.2168713	9.790359384	46.90530519	0.665972945	0.041623309	99.29240375	97.00312175	13.84055904	7.849745192	24.05885254	42.27354924	25.8096334	39.65970738	81.27388535	20.97649186
AD158P	AD	74	M	10.93091578	NA	30.1751052	44.14279897	13.87267544	98.3702337	1.568265683	10.47202251	1.500468897	85.90184433	2.094404501	82.96342607	49.25373134	1.031572366	77.6119403	1.625507971	0	0	100	0	100	100	47.05882353	70.58823529	NA	NA	NA	NA	NA	NA	NA	97.87433573	10.60364101	50.39923347	0.412087912	0	99.58791209	97.93956044	32.80102204	18.53351327	9.671614935	60.95366622	10.84120558	57.30994152	65.97510373	7.152496626
AD159C	Control	76	M	22.90629103	14.92662189	NA	47.19715985	NA	99.15436949	0.833652741	3.807591022	8.192602257	65.22190814	22.77548259	61.95791356	3.871857431	0.881834215	52.55118277	11.96878548	0.287356322	0	96.83908046	2.298850575	96.55172414	97.12643678	13.01775148	81.89655172	0	0	98.94736842	1.052631579	98.59649123	98.94736842	13.12056738	77.22210142	10.64355661	51.50330069	0.600885515	0.189753321	99.20936116	97.6702509	1.858398774	7.726071763	50.93752663	13.9819313	27.34594733	12.87820677	37.04223157	10.12954913
AD159P	AD	72	F	14.56136683	5.866666667	NA	52.13333333	NA	99.0005902	0.98367106	12.56706808	25.94491475	58.03823377	3.417988156	57.70438377	13.72093023	0.46897977	75.58139535	2.583363141	2	0	94.8	2.8	94.4	96.8	17.3553719	76.4	2.617801047	0	94.2408377	3.141361257	93.71727749	96.85863874	21.62162162	96.53829339	5.68135035	52.96829971	1.211305518	0.455533699	98.33316078	98.03292266	3.993412927	8.015519234	71.04176985	13.90952617	6.983655275	12.61350504	53.19148936	3.714710253
AD160C	Control	73	F	37.89640577	3.924906859	61.54721187	34.48589141	NA	92.22067256	7.73283744	12.38927431	9.849485081	67.77492378	9.96711237	65.823271	25.40944123	2.53258756	63.51156069	6.330268622	0.77297452	0	97.7669625	1.431434297	97.56656169	98.53993702	21.20859965	93.98797595	0.82241852	0	97.776424	1.370697533	97.65458422	98.59884252	22.02656781	90.01128262	40.25762748	28.01365479	0.47997979	0.303145131	99.21687508	98.45901225	5.896628974	5.964461749	64.87180549	17.24723522	11.90614257	14.76618482	72.16907288	8.592552707
AD160P	AD	73	M	39.87691855	3.186753729	68.642786	28.15447424	NA	91.18604093	8.761547029	12.60687343	13.0666986	70.65022153	3.67381152	68.58340319	19.75228162	0.725661597	64.14602347	2.356604	1.719840479	0.074775673	96.111665	2.043868395	95.83748754	97.90628116	26.32382892	89.55633101	1.809073198	0.083495686	96.04787086	2.003896465	95.7973838	97.94043974	27.96248934	96.32379356	11.77274988	47.81949279	0.557123218	0.065118298	99.37775848	97.82939006	15.8378916	12.22979778	58.92345239	22.91973348	5.927016348	21.565817	57.87581699	3.430309135
AD161P	AD	74	F	32.64805724	8.762454744	22.20609796	59.95033063	9.061667814	98.44030745	1.547215013	6.816741451	19.1269298	51.26372094	22.7926078	49.73762263	16.89467245	3.850736431	82.81614948	18.87596015	0.967741935	0	97.25806452	1.774193548	96.77419355	98.22580645	27.25779967	86.12903226	1.123595506	0	98.31460674	0.561797753	98.12734082	99.43820225	27.87193974	77.2073922	14.87391647	27.17691095	0.664711632	0.117302053	99.21798631	98.69012708	NA	6.117361719	44.48561612	23.63403625	25.76298592	21.04022098	61.68933054	15.89301354
AD162C	Control	75	F	1.752190238	26.78571429	46.96428571	24.82142857	0.714285714	85.61151079	14.38848921	18.48739496	4.201680672	75.6302521	1.680672269	54.62184874	NA	NA	NA	NA	NA	NA	NA	NA	NA	NA	NA	NA	NA	NA	NA	NA	NA	NA	NA	98.31932773	16.23931624	47.00854701	NA	NA	NA	NA	5.982905983	23.95437262	69.58174905	6.08365019	0.380228137	NA	NA	NA
AD162P	AD	76	M	29.60512565	29.04629483	31.42227281	38.6640347	0.842903045	89.47603786	10.46806291	17.19283632	NA	60.16659725	NA	56.76801333	NA	NA	NA	NA	14.13314347	NA	83.01886792	NA	82.66286935	NA	NA	89.53364187	13.95626243	NA	83.73757455	NA	83.45924453	NA	NA	89.85839234	NA	NA	NA	NA	NA	NA	0.472769409	NA	29.10858401	35.14306676	NA	34.72120323	NA	NA
AD163C	Control	77	M	22.21673021	14.47350571	57.25778007	22.59814961	5.633936566	85.96470164	13.98127026	1.403631285	0.349162011	89.97905028	8.261173184	88.26117318	3.550295858	0.293296089	93.57565511	7.730446927	0.686990125	0	97.46672392	1.84628596	97.38085015	98.15371404	18.85389326	96.82267067	0.709534368	0	97.7383592	1.55210643	97.64966741	98.44789357	19.14414414	91.73184358	3.204933009	72.27466504	1.219512195	0.235086688	98.54540112	97.25242433	1.743300853	6.233563153	24.81578885	37.83258701	31.11569171	36.28781956	12.35818168	3.845333712
AD163P	AD	74	F	7.607769886	NA	17.87047048	48.48463712	2.382031877	94.05121565	5.920011509	12.30592734	1.506692161	81.72848948	4.45124283	72.47418738	18.72852234	0.833652008	59.79381443	2.661567878	7.168894289	0.243013366	91.61603888	0.972053463	90.15795869	99.02794654	14.60122699	93.43863913	7.672301691	0.260078023	91.1573472	0.910273082	90.11703511	99.08972692	14.30446194	95.54110899	1.769132245	37.47198207	5.457340507	0.076863951	94.46579554	89.23904689	4.298751201	41.76424668	23.39968774	28.7665886	6.069476971	22.83372365	37.62057878	2.283372365
AD164C	Control	78	M	32.10349537	12.18239095	59.43686909	24.47860378	3.848099519	90.38560894	9.604997417	1.797963001	3.6998545	91.03097069	3.455622532	90.46975681	18.19548872	0.628767408	87.51879699	3.024319268	0.244498778	0	98.09290954	1.564792176	97.89731051	98.33740831	24.31626057	93.59413203	0.26123302	0	98.17136886	1.462904911	98.01462905	98.43260188	25.21231423	96.52878819	6.072351421	58.58634798	0.852272727	0.111166008	99.03656126	98.85128458	8.128768303	5.172447144	75.43184324	13.46112927	5.897827727	13.07812832	30.17382748	1.779600364
AD164P	AD	76	F	7.115181402	8.305830583	0.055005501	91.25412541	0.330033003	97.70946353	2.290536468	1.60394818	1.418877236	95.3732264	1.60394818	93.89265885	NA	NA	NA	NA	NA	NA	NA	NA	NA	NA	NA	NA	NA	NA	NA	NA	NA	NA	NA	98.39605182	2.63322884	48.84012539	0	0	100	99.68454259	44.57680251	NA	NA	NA	NA	NA	NA	NA
AD165C	Control	70	M	16.46683035	5.169989246	33.83861362	60.91901729	NA	90.1079503	9.841129744	1.951476793	2.505274262	65.86422544	29.63381555	63.85247137	12.70022883	3.763562387	28.61683193	8.480259192	0.965850293	0.137978613	93.99793032	4.449810279	91.7212832	95.10175923	7.834602829	98.68920317	0.978678784	0.139811255	94.05802167	4.404054526	91.78608878	95.17651171	7.858979067	70.32097649	0.251794707	66.36129862	1.238958357	0.275324079	98.48571756	98.11861879	5.362691525	4.063845427	18.43956736	49.9317442	27.52283944	48.5141237	47.04311332	12.94760055
AD165P	AD	70	F	11.80948643	6.318924402	19.94518419	69.70023955	3.996806008	90.85983218	9.06585751	1.104106321	1.237008008	65.24450503	32.37348782	60.19764866	18	5.827227807	10.84210526	3.509967627	1.195355191	0.136612022	95.93579235	2.493169399	95.56010929	97.26775956	13.41292135	97.30191257	1.228501229	0.14040014	95.96349596	2.457002457	95.57739558	97.33239733	13.52326001	67.58561936	5.92951142	61.43296526	0.381444567	0.061523317	99.55703212	98.41269841	9.247214239	7.162951742	26.14152781	36.79939407	29.88530621	33.97533002	61.87545257	18.49166847
AD166C	Control	71	F	22.16039069	4.418807844	52.29434988	43.25448191	NA	95.30542775	4.687090861	24.89206374	5.589135725	59.51016563	9.989010126	52.35497292	33.55599214	3.351911453	13.24165029	1.322709789	1.995211492	0	96.72785315	1.117318436	96.00957702	98.72306464	9.29668553	97.60574621	2.04415372	0	96.72935405	1.062959935	96.07522486	98.77350777	8.857615894	89.9913651	0.322749477	43.80233775	NA	NA	NA	NA	5.835659456	31.99507558	21.38704603	37.51453389	9.103344504	34.83345872	56.94966191	5.184323918
AD166P	AD	72	M	17.28963305	8.808516638	42.67202482	48.40101523	NA	95.79036299	4.168851599	5.644597184	4.494997111	65.01322952	24.81068094	59.94647365	41.84849228	10.3828959	10.2353518	2.539460479	3.004891684	0.489168414	92.9419986	3.424178896	92.17330538	96.4360587	9.637681159	88.88888889	3.380503145	0.393081761	92.9245283	3.22327044	92.13836478	96.69811321	8.37398374	75.15282382	2.978430658	57.6666262	0.521829883	0.034788659	99.44338146	97.18211863	7.935737121	14.22922497	46.59934299	24.27302592	14.86190534	22.02214381	83.09455587	12.34943424
AD167P	AD	76	F	36.21293269	5.445977458	60.03622786	34.48656377	NA	96.54665835	3.439254593	27.28504429	5.05054716	57.1318395	10.52214695	54.36581553	43.68066561	4.596143825	17.88827258	1.882230328	1.696898771	0.234055003	96.43066121	1.287302516	95.6114687	98.36161498	7.257584771	95.31889994	1.780233272	0.245549417	96.43953346	1.16635973	95.76427256	98.46531614	7.2319202	89.46743095	0.90629514	32.59633754	0.206812652	0.03649635	99.756691	99.35523114	3.569265179	6.480165728	63.36523481	17.81574757	12.31659505	17.14290606	78.71837642	9.69542365
AD168P	AD	70	F	35.63204887	8.674279891	40.97728022	50.32296256	NA	98.016588	1.97149962	5.842764907	13.04519559	69.17584504	11.90581086	64.54690467	10.96082685	1.304975313	44.78754625	5.332320547	0.83081571	0.151057402	96.90332326	1.586102719	96.37462236	97.88519637	7.793209877	84.29003021	0.985663082	0.17921147	96.68458781	1.612903226	96.23655914	97.84946237	5.769230769	88.06380555	2.113234888	39.29754347	1.027425636	0.555141271	98.41743309	96.65258099	4.14884074	4.432170648	59.26701856	23.93753061	12.34695543	21.47793437	58.43984134	7.215541166
AD169C	Control	73	M	31.66025419	9.260351213	47.19545228	39.30144281	4.223405628	98.1995921	1.786342218	1.344028265	10.40368593	55.57783666	32.66967462	40.60970661	5.597369383	1.828642364	18.14395323	5.927570484	2.362204724	0	95.80052493	1.706036745	93.43832021	98.16272966	10.42780749	79.26509186	2.98013245	0	96.02649007	0.82781457	94.37086093	99.00662252	8.695652174	67.32555086	6.44989717	31.11481455	0.647181628	0.104384134	99.24843424	94.02922756	5.003191263	10.02244998	32.81015129	31.36554417	25.79990239	26.35431918	50.61289346	13.05807711
AD169P	AD	72	F	20.89991877	10.62477297	40.08112362	41.54013803	7.734592566	99.76098869	0.230266993	45.91246421	6.410331327	38.3217437	9.337930228	36.39046339	10.76345432	1.005083854	69.80600751	6.518436277	3.797468354	0	91.13924051	5.063291139	89.87341772	94.93670886	6.666666667	78.48101266	3.225806452	0	90.32258065	6.451612903	88.70967742	93.5483871	5.172413793	90.64453924	3.046028881	14.05685921	3.545394301	0.364479788	96.09012591	95.36116634	1.089479113	29.53810833	45.24061263	16.23719905	8.968975622	15.28562366	57.46042439	5.153611455
AD170P	AD	75	F	21.31714148	25.03605553	56.77956553	18.16973139	NA	98.82797966	1.17202034	38.77768714	11.73370145	43.50254126	5.960971325	42.18485286	7.157894737	0.426680053	90.21052632	5.377423605	1.058201058	0	95.76719577	2.645502646	93.12169312	96.82539683	5.464480874	91.53439153	1.156069364	0	95.95375723	2.89017341	93.6416185	97.10982659	5.357142857	94.01392985	0.160181539	31.50236935	1.133333333	0.2	98.66666667	97.96666667	1.268103851	3.993226265	82.47569103	5.503660002	8.021960013	4.960122364	63.90875043	5.126734404
AD171C	Control	68	F	27.50002548	20.58376575	57.73535953	17.66493699	3.994625649	96.02391943	3.949853126	31.48694417	16.31159183	46.27990823	5.916093084	43.67420518	36.84210526	2.179613242	44.69067405	2.643941877	3.187250996	0.664010624	92.69588313	3.054448871	91.63346614	96.54714475	3.301237964	96.94555113	3.287671233	0.684931507	92.46575342	3.150684932	91.36986301	96.43835616	3.409090909	94.07844423	0.296132853	24.13773081	0.477754554	0.149298298	99.37294715	98.92505225	1.120659621	2.327149002	72.88791166	10.00353085	14.7765937	9.175386788	67.45954165	9.968222379
AD171P	AD	74	M	30.36975329	20.36305375	58.25972435	21.36296147	NA	99.43848903	0.553657675	35.25904281	39.09335018	22.65045017	2.973463908	21.14989733	22.9747676	0.683146422	36.9189907	1.097772864	0.709219858	0	98.58156028	0.709219858	98.58156028	99.29078014	5	NA	NA	NA	NA	NA	NA	NA	NA	97.00284315	0.215754122	16.29147161	2.565114444	2.249408051	95.18547751	94.08050513	3.036841034	13.74891893	75.19686831	4.611042833	6.427238381	4.335654786	67.98866856	4.3697938
AD172P	AD	66	F	36.017642	17.00543925	53.48876739	21.16632199	8.325306666	98.34370608	1.64960182	12.20781872	27.6036882	52.90054779	7.277738083	50.39297744	17.15755026	1.248681569	61.43057504	4.470756354	1.622718053	0.60851927	94.72616633	2.839756592	94.32048682	96.95740365	5.439330544	95.13184584	1.70575693	0.426439232	95.09594883	2.558635394	94.66950959	97.22814499	5.48245614	92.71205471	0.902785423	28.40104224	0.366300366	0.10989011	99.52380952	98.58974359	1.662446328	6.098723585	66.88734707	16.78009639	10.22456438	15.35538372	71.03082103	7.262592024
AD173C	Control	69	M	23.13795568	21.72690763	38.4090207	28.8137164	11.03181959	95.32539938	4.631714378	42.64987066	15.3301091	36.27263525	5.747384996	27.89337532	41.29158513	2.373186368	32.09393346	1.844561917	3.240740741	0.231481481	96.06481481	0.462962963	95.83333333	99.53703704	4.88372093	98.14814815	3.301886792	0.235849057	95.99056604	0.471698113	95.99056604	99.52830189	4.976303318	94.252615	0.095465394	18.66348449	1.2	0.16	98.64	87.84	3.675417661	20.27668302	49.19971045	26.05163677	4.463926647	19.01391458	68.28828829	3.048339098
AD173P	AD	69	F	21.34067157	27.0480606	30.40526555	37.62056547	4.892991679	93.70598592	6.205985915	2.031470174	22.00563645	53.40535463	22.51056834	51.90230155	45.2790819	10.19257868	39.5409494	8.900892438	0.709219858	0.354609929	93.97163121	4.787234043	93.61702128	95.03546099	6.71641791	96.09929078	0.73800738	0.36900369	93.91143911	4.79704797	93.54243542	95.01845018	6.796116505	77.44246125	1.106899166	42.0166793	0.175541252	0.351082504	99.47337624	98.65418373	7.778620167	5.214431586	55.16678012	14.88087134	24.73791695	13.57385977	60.92460099	15.0714772
AD174C	Control	75	F	10.07895306	20.4501556	19.49243481	58.95214079	1.046249598	92.19567691	7.686006826	0.518262586	0.463968411	92.12734452	6.870681145	81.40671273	14.29597701	0.982230997	36.7816092	2.527147088	0.296033156	0.059206631	97.03966844	2.131438721	96.3883955	97.39490823	0	96.68442866	0.306184936	0.061236987	97.06062462	2.082057563	96.44825475	97.42804654	0	93.10957552	0.185538592	76.75466497	0.371670452	0.051620896	99.57670865	94.34234978	0.095419847	4.45912469	31.03495734	43.55904211	20.94687586	28.089733	50.72273325	10.62482797
AD174P	AD	74	M	9.978080287	47.93829091	22.84942414	28.87103654	0.291483009	96.18320611	3.619798079	0.409626216	0.204813108	85.61187916	13.54326677	76.34408602	12.09829868	1.638504864	31.00189036	4.198668715	0	0	93.87755102	4.081632653	93.87755102	93.87755102	0	99.31972789	0	0	93.83561644	4.109589041	93.83561644	93.83561644	0	86.22631848	0.237529691	62.79691211	0.145348837	0	99.85465116	97.45639535	0.267220903	3.173615432	11.35656503	47.01306783	38.45675171	33.1051649	45.14563107	17.36154325
AD175P	AD	72	F	17.60866682	25.97159021	20.96298118	52.34134793	0.670274259	96.80735454	3.104531971	0.403519417	0.612864078	89.03216019	9.921116505	82.80339806	6.23853211	0.618932039	70.27522936	6.972087379	0	0	95.45884579	3.689687796	95.17502365	95.45884579	0	92.99905393	0	0	95.93082401	3.153611394	95.93082401	95.93082401	0	90.04854369	0.094339623	52.16644205	0.089385475	0.033519553	99.87709497	98.39106145	0.003369272	3.586095629	12.7676738	45.34320915	38.30302141	34.65825755	22.55408769	8.638897037
AD176C	Control	75	F	13.08133569	7.883898804	34.54402824	53.1614042	4.375367719	97.05611097	2.921754528	0.611957885	0.444714736	93.66756623	5.249154282	91.18932685	14.77190442	0.775400053	86.60391021	4.545972861	0.252525253	0	97.72727273	1.767676768	97.34848485	97.97979798	3.092783505	92.67676768	0.272479564	0	98.09264305	1.36239782	97.95640327	98.36512262	2.493074792	94.72423885	3.105814373	59.61237511	0.23350129	0	99.76649871	98.97996805	4.100959031	3.480186216	42.61382991	25.77495174	28.13103213	22.06199614	67.91120081	19.10412172
AD176P	AD	77	M	2.846046999	27.05843293	19.36697654	51.16201859	2.390438247	89.50897685	10.31797534	1.111648139	1.449975834	90.47849203	6.911551474	88.6901885	14.33566434	0.99081682	70.27972028	4.857419043	1.048218029	0.419287212	96.22641509	2.306079665	96.01677149	97.69392034	4.291845494	98.74213836	1.061571125	0.42462845	96.17834395	2.335456476	95.96602972	97.66454352	4.130434783	93.040116	0.415584416	73.11688312	0.864864865	0	99.13513514	98.75675676	6.311688312	4.114285714	63.71428571	24.45714286	7.714285714	23.82857143	46.66666667	3.6
AD177C	Control	64	F	33.1856321	11.6546733	29.28338326	58.39587387	0.636214831	96.16388125	3.80438615	NA	NA	NA	NA	NA	NA	NA	NA	NA	NA	NA	NA	NA	NA	NA	NA	90.6858202	NA	NA	NA	NA	NA	NA	NA	NA	NA	NA	NA	NA	NA	NA	NA	NA	NA	NA	NA	NA	NA	NA
AD177P	AD	62	M	18.01275293	19.74686062	46.06795841	34.14114438	NA	94.06257801	5.904135808	6.033529438	17.22475339	61.04746318	15.68983058	51.38231521	39.55455314	6.206042376	26.61404003	4.175697793	1.127554616	0.070472163	97.46300211	1.127554616	97.04016913	98.66102889	9.142857143	97.53347428	1.156069364	0	97.61560694	1.083815029	97.3265896	98.7716763	8.851499634	84.30574601	0.991657485	34.53486542	0.410455822	0.172823504	99.41672067	96.39230935	9.591269217	4.983017952	26.37069384	47.24405628	21.40223193	36.38524988	60.28111539	12.90150412
AD178P	AD	58	M	50.05896672	7.017767823	48.24758898	44.69170332	NA	98.162791	1.830717096	6.055235173	46.7964658	36.94116713	10.16348341	33.8884186	18.07652264	1.837204381	52.91514836	5.378022327	0.354609929	0.141843972	96.80851064	2.127659574	96.59574468	97.30496454	2.186588921	98.29787234	0.360750361	0.144300144	97.04184704	1.875901876	96.8975469	97.54689755	2.218934911	89.7928681	0.218009339	18.83865836	0.321853878	1.609269392	98.06887673	96.32013732	0.936850943	4.513043478	49.68695652	31.91884058	13.87536232	28.8173913	52.35011489	7.263768116
AD179C	Control	74	F	29.60261456	15.55938747	22.01544335	59.0794725	3.317499566	95.33556061	4.611204934	1.07056898	1.374795417	35.20361991	62.3028786	30.61904303	43.61343759	27.17242707	12.12411534	7.55367286	0.676751592	0.636942675	87.89808917	9.832802548	86.18630573	89.21178344	3.302097278	89.60987261	0.577521102	0.710795202	89.38249667	8.307418925	87.64993336	90.67081297	3.086722195	37.64898431	11.54298573	31.74448934	0.602208096	0.150552024	99.24723988	97.69153563	9.625121465	17.95566502	50.61083744	18.43842365	12.97044335	16.97536946	81.61792632	10.5862069
AD179P	AD	78	M	20.97735215	19.32850705	27.62428899	46.75703627	6.273546576	95.61576744	4.34868473	14.83807006	6.968770654	50.92118308	27.25545274	41.47389293	54.4104274	14.82980833	10.57896332	2.883344349	10.99000908	1.180744777	82.47048138	4.08719346	81.47138965	94.64123524	7.389635317	95.36784741	11.42857143	1.142857143	82.85714286	3.238095238	81.9047619	95.42857143	7.285429142	72.72802379	7.423605589	19.49335454	0.238948626	0	99.76105137	97.84946237	9.371805066	38.84877657	20.41716807	34.14895039	6.578419575	31.35445915	67.88617886	4.465837679
AD180P	AD	77	F	26.81508647	NA	34.84516399	48.06686344	5.015732001	98.17404345	1.80771725	9.588588651	3.779699853	65.12808868	21.49536569	61.68073819	55.91088063	12.01824825	29.69365217	6.382759119	0.784753363	3.251121076	88.67713004	4.147982063	88.11659193	92.71300448	1.451027811	80.94170404	0.969529086	3.601108033	88.36565097	3.324099723	87.9501385	92.93628809	1.490312966	78.49637719	NA	NA	NA	NA	NA	NA	2.666596539	9.088367672	37.12224987	27.39928993	26.37331917	26.55782617	87.08925164	22.9683263
AD181P	AD	61	M	33.48125907	6.782909716	48.20291808	44.9560894	NA	98.56847545	1.408268734	11.55560216	55.2482567	25.16646568	8.013946416	25.05111938	11.80896304	0.94636397	94.83153418	7.599748335	2.935779817	54.49541284	37.6146789	4.220183486	36.14678899	95.04587156	0.579150579	77.98165138	2.352941176	53.88235294	41.41176471	1.411764706	40.23529412	97.64705882	0.240963855	91.97032454	4.711683721	11.41578542	0.301962758	0.729743332	98.96829391	98.86763966	0.045606134	2.981196581	78.57777778	11.67863248	6.748717949	11.52820513	51.87436677	3.500854701
AD182C	Control	82	M	36.71818376	35.17954077	47.28729426	16.62312404	0.870852565	98.54186676	1.423207893	11.40350877	18.82863725	64.89455963	4.864433812	64.15913521	24.40801457	1.187311714	76.50273224	3.721424774	1.226993865	9.202453988	87.11656442	2.45398773	84.04907975	97.54601227	0.628930818	92.63803681	1.324503311	9.933774834	87.41721854	1.324503311	84.76821192	98.67549669	0.67114094	95.12670565	1.490312966	29.18219076	0.261267146	0.065316786	99.67341607	99.37949053	0.232861401	51.09883364	23.35174954	20.77348066	4.772866789	20.55248619	76.52733119	3.652547575
AD182P	AD	79	F	60.31125367	NA	29.5202753	NA	0.131608755	99.1117653	0.878083443	28.11491781	41.4554207	27.10093716	3.323603216	26.69636913	23.72881356	0.788651611	77.19568567	2.565678292	0	2.89017341	95.37572254	1.156069364	94.79768786	98.26589595	0	93.06358382	0	1.242236025	98.13664596	0	97.51552795	99.37888199	0	96.67127567	1.276685914	15.18779467	1.624867538	0.565171318	97.80996114	97.80996114	0.143031202	24.99177782	64.8456057	8.006577745	2.156038736	7.801936781	82.88135593	1.786954138
AD183C	Control	51	F	NA	NA	NA	NA	NA	96.31736183	3.674020453	2.883984492	2.260662094	65.69639129	29.12615568	63.06591112	56.10280565	16.34059052	19.47573213	5.672532061	0.312744332	0.312744332	94.9960907	2.892885066	94.29241595	95.62157936	0.572363042	82.95543393	0.377002828	0.282752121	95.19321395	2.356267672	94.34495759	95.8529689	0.589970501	70.84103788	10.14187682	40.10440786	0.15118037	0.104663333	99.7441563	99.10454704	2.740706437	14.92804293	21.96926579	41.97089194	21.12366859	35.73461257	75.32717475	15.91186275
AD183P	AD	61	M	23.25054777	NA	25.65472559	NA	0.681545678	97.84621788	2.132972636	0.212675457	0.489153552	63.85580604	35.41046363	57.09804339	53.61861862	18.98660145	10.87087087	3.849425776	0.487804878	0.243902439	93.65853659	4.634146341	91.95121951	94.3902439	2.842377261	78.53658537	0.621118012	0.310559006	95.0310559	3.105590062	93.78881988	95.96273292	2.912621359	64.55763505	19.70845001	42.81831659	0.021030494	0.042060988	99.93690852	96.67718191	7.453467304	7.650049196	34.28993112	38.48802886	19.56379141	33.11741555	74.3503772	14.54575271
AD184P	AD	58	F	10.31563987	27.05077439	19.37252513	51.31563532	2.239977507	97.61654719	2.360622803	0.261939286	0.495813649	81.20585621	18.00832593	78.49291361	39.55844156	7.123813088	24.77922078	4.46232284	0.580270793	0.386847195	95.74468085	1.934235977	95.35783366	96.71179884	5.4	90.32882012	0.642398287	0.214132762	96.14561028	1.498929336	95.71734475	97.00214133	5.298013245	81.96360915	15.08874051	44.83821263	0.028376844	0	99.97162316	99.78717367	16.6523997	5.128205128	12.46976294	46.84325109	35.54668602	43.39622642	81.08200068	28.8219642
AD185C	Control	78	F	34.21169898	21.4883647	52.08323406	23.36510206	3.015646096	92.1581291	7.824875081	3.441280614	5.945706698	73.44718206	17.1400118	64.98598407	57.11211534	9.789023311	16.7850226	2.876954854	0.304083406	0.347523892	94.91746308	3.171155517	93.2232841	95.56907037	3.954545455	85.66463944	0.354969574	0.405679513	95.0811359	2.687626775	93.71196755	95.84178499	3.756613757	82.83416937	18.84851723	32.28693561	0.178041543	0.044510386	99.77744807	96.95845697	10.0676819	6.453383757	72.10802403	12.60636189	8.827655616	9.956082833	83.33045431	7.35612553
AD185P	AD	75	M	52.38734767	NA	49.79320457	NA	NA	98.40274052	1.580750341	8.361295193	NA	37.48846573	NA	36.51119872	NA	NA	NA	NA	4.830287206	NA	88.38120104	NA	87.46736292	NA	NA	85.50913838	4.427480916	NA	88.85496183	NA	87.78625954	NA	NA	74.09613287	12.39669421	25.98494283	1.383219955	0.238095238	98.37868481	97.98185941	0.58870146	0.655604119	65.38725091	3.234498852	NA	2.990962294	NA	NA
AD186C	Control	72	M	19.93714207	NA	70.40065833	NA	0.0655763	NA	NA	NA	NA	NA	NA	NA	NA	NA	NA	NA	NA	NA	NA	NA	NA	NA	NA	NA	NA	NA	NA	NA	NA	NA	NA	NA	NA	NA	NA	NA	NA	NA	NA	18.13632379	60.45441262	15.1921391	6.217124489	14.79945938	42.62632197	2.650131502
AD186P	AD	70	F	52.9617864	20.20682094	63.34223916	15.5456326	0.888276244	93.59444007	6.374747509	27.15999707	7.871826761	50.84131977	3.222620528	49.90123637	15.55051078	0.501133953	61.861521	1.993562075	18.95810956	0.322234157	79.1084855	1.127819549	78.78625134	98.38882922	0.927947598	84.3179377	19.36305732	0.25477707	79.23566879	0.828025478	78.98089172	98.85350318	0.837628866	85.87314361	NA	NA	NA	NA	NA	NA	0.149088431	NA	44.86325253	19.30344915	7.432676553	19.22278704	57.77752657	4.29441667
AD187C	Control	67	F	29.59936367	NA	45.5095324	NA	2.946376989	97.59916115	2.263441443	16.68580743	22.24650835	52.38765606	8.494794947	50.32786278	14.47884867	1.229948505	80.76755342	6.861038047	4.792332268	3.354632588	75.39936102	3.194888179	74.76038339	83.54632588	4.588910134	72.84345048	5.48245614	3.50877193	72.80701754	2.412280702	72.14912281	81.79824561	3.485254692	91.31997184	15.68356998	15.93914807	0.913874273	0.360011077	98.72611465	98.55995569	2.855983773	4.248812294	66.06720394	12.20980554	17.44148026	11.73857014	81.51742391	14.2178454
AD187P	AD	78	M	5.114838292	29.51880889	48.07595483	15.48586636	6.761130691	97.95633999	1.997213191	11.71171171	9.483167378	74.39544808	4.409672831	71.9772404	40.86021505	1.801801802	62.3655914	2.75011854	NA	NA	NA	NA	NA	NA	NA	NA	NA	NA	NA	NA	NA	NA	NA	95.59032717	2.430555556	52.57936508	0.78125	0.1953125	99.0234375	98.53515625	8.134920635	40.96349491	34.78456014	18.94075404	5.296229803	17.25014961	70.62146893	3.740275284
AD188P	AD	66	F	34.0181202	NA	19.41978411	NA	2.939049307	97.03320707	2.947438272	0.544252579	2.205505215	56.68775289	40.54824186	48.4698239	54.01264933	21.90117969	8.264230499	3.351000171	0.375234522	0.187617261	89.96247655	9.099437148	88.08630394	90.52532833	1.450777202	75.04690432	0.375	0.125	94.375	4.75	92.875	94.875	0.92226614	59.43751069	20.44201544	35.29891174	0.201207243	0.100603622	99.69818913	94.17936189	3.283954168	3.496112844	67.81807178	12.20613565	16.47036916	9.552627904	79.22555116	13.04874075
AD189C	Control	68	M	25.77789277	NA	38.79166138	NA	0.985221675	97.60986893	2.386073124	1.850004157	0.503034838	96.370666	1.276295003	93.14459134	32.5732899	0.415731271	78.50162866	1.001912364	0.510204082	0.170068027	98.29931973	1.020408163	98.29931973	98.97959184	0	93.70748299	0.54446461	0.181488203	98.72958258	0.54446461	98.72958258	99.45553539	0	98.723705	1.869709858	51.76653893	0.173525037	0	99.82647496	98.99190216	0.307407251	37.46914498	16.8	40.81784387	4.913011152	30.62899628	38.92251816	1.912267658
AD189P	AD	65	F	12.82887662	33.26813821	6.435689671	59.56971221	0.651951197	95.82551595	4.080675422	1.582639909	1.044216022	89.90047316	7.456355033	85.11992168	54.70459519	4.078968837	39.60612691	2.953173438	0.383141762	0.766283525	98.46743295	0	98.46743295	99.61685824	8.846153846	86.97318008	0.440528634	0.440528634	99.11894273	0	99.11894273	100	7.04845815	92.52732909	7.141597602	42.90248633	0.095785441	0	99.90421456	98.61111111	23.34685241	3.907380608	10.27496382	58.03183792	27.78581766	50.9406657	77.60416667	21.56295224
AD190C	Control	67	F	27.82633101	NA	30.69035078	NA	0.471627629	96.33503673	3.656978601	9.108992955	3.738085371	84.40116038	2.652300041	76.56029838	61.875	1.641110651	78.75	2.088686283	2.838427948	1.310043668	87.77292576	3.930131004	86.24454148	91.92139738	0.475059382	81.65938865	3.475935829	0	90.10695187	1.871657754	89.30481283	93.5828877	0	97.24823871	13.50038353	30.79348845	0.469336671	0.125156446	99.40550688	97.74718398	0.468763317	35.15915039	51.41805124	11.68827217	1.731483172	8.480920212	61.8629174	1.071146005
AD190P	AD	70	M	15.32644057	NA	41.41415877	NA	1.349191345	NA	NA	NA	NA	NA	NA	NA	NA	NA	NA	NA	NA	NA	NA	NA	NA	NA	NA	NA	NA	NA	NA	NA	NA	NA	NA	NA	NA	NA	NA	NA	NA	NA	NA	30.16683267	35.52871846	31.42845286	2.875996016	26.99203187	51.37085137	1.477423639
[truncated: 715 more columns]
